# Supplementary material for: Complete bio-degradation of poly(butylene adipate-co-terephthalate) via engineered cutinases
Source: Nat Commun. 2023 Mar 24;14:1645. doi: 10.1038/s41467-023-37374-3 (PMC10039075; doi:10.1038/s41467-023-37374-3)
Supplement: Supplementary file 4 — Source Data [file 41467_2023_37374_MOESM4_ESM.xlsx]

## Sheet: Fig.2b
Time	Absorbance
0	0
0.01067	0
0.02133	0
0.032	0
0.04267	0
0.05333	0
0.064	0
0.07467	0
0.08533	0
0.096	0
0.10667	7
0.11733	10
0.128	2
0.13867	15
0.14933	22
0.16	18
0.17067	19
0.18133	13
0.192	11
0.20267	9
0.21333	11
0.224	18
0.23467	18
0.24533	22
0.256	17
0.26667	19
0.27733	19
0.288	20
0.29867	24
0.30933	22
0.32	20
0.33067	20
0.34133	19
0.352	18
0.36267	11
0.37333	17
0.384	12
0.39467	19
0.40533	21
0.416	21
0.42667	19
0.43733	35
0.448	29
0.45867	32
0.46933	27
0.48	20
0.49067	18
0.50133	27
0.512	22
0.52267	26
0.53333	31
0.544	33
0.55467	32
0.56533	26
0.576	27
0.58667	24
0.59733	29
0.608	37
0.61867	36
0.62933	35
0.64	34
0.65067	39
0.66133	38
0.672	42
0.68267	35
0.69333	36
0.704	27
0.71467	30
0.72533	31
0.736	38
0.74667	33
0.75733	40
0.768	41
0.77867	34
0.78933	35
0.8	35
0.81067	37
0.82133	32
0.832	47
0.84267	42
0.85333	34
0.864	43
0.87467	41
0.88533	35
0.896	36
0.90667	32
0.91733	38
0.928	35
0.93867	45
0.94933	43
0.96	52
0.97067	46
0.98133	36
0.992	34
1.00267	39
1.01333	41
1.024	45
1.03467	42
1.04533	44
1.056	49
1.06667	48
1.07733	34
1.088	42
1.09867	42
1.10933	46
1.12	41
1.13067	47
1.14133	45
1.152	35
1.16267	35
1.17333	44
1.184	38
1.19467	37
1.20533	42
1.216	46
1.22667	45
1.23733	39
1.248	36
1.25867	39
1.26933	44
1.28	45
1.29067	48
1.30133	45
1.312	48
1.32267	53
1.33333	51
1.344	53
1.35467	50
1.36533	55
1.376	52
1.38667	44
1.39733	46
1.408	49
1.41867	48
1.42933	53
1.44	53
1.45067	46
1.46133	54
1.472	64
1.48267	60
1.49333	50
1.504	58
1.51467	55
1.52533	48
1.536	46
1.54667	55
1.55733	49
1.568	51
1.57867	57
1.58933	53
1.6	52
1.61067	56
1.62133	49
1.632	58
1.64267	54
1.65333	49
1.664	50
1.67467	55
1.68533	51
1.696	51
1.70667	58
1.71733	59
1.728	53
1.73867	56
1.74933	53
1.76	55
1.77067	51
1.78133	55
1.792	61
1.80267	62
1.81333	56
1.824	65
1.83467	62
1.84533	65
1.856	67
1.86667	67
1.87733	67
1.888	68
1.89867	64
1.90933	76
1.92	70
1.93067	73
1.94133	80
1.952	84
1.96267	76
1.97333	77
1.984	86
1.99467	93
2.00533	103
2.016	127
2.02667	138
2.03733	171
2.048	184
2.05867	197
2.06933	213
2.08	217
2.09067	216
2.10133	213
2.112	209
2.12267	215
2.13333	238
2.144	264
2.15467	301
2.16533	322
2.176	312
2.18667	269
2.19733	211
2.208	188
2.21867	210
2.22933	271
2.24	325
2.25067	374
2.26133	381
2.272	371
2.28267	346
2.29333	311
2.304	277
2.31467	240
2.32533	211
2.336	190
2.34667	184
2.35733	180
2.368	166
2.37867	165
2.38933	147
2.4	148
2.41067	154
2.42133	151
2.432	155
2.44267	155
2.45333	147
2.464	152
2.47467	149
2.48533	145
2.496	138
2.50667	145
2.51733	144
2.528	148
2.53867	148
2.54933	143
2.56	135
2.57067	123
2.58133	110
2.592	99
2.60267	97
2.61333	93
2.624	85
2.63467	78
2.64533	82
2.656	100
2.66667	120
2.67733	153
2.688	201
2.69867	242
2.70933	270
2.72	256
2.73067	220
2.74133	164
2.752	58
2.76267	-127
2.77333	-416
2.784	-785
2.79467	-1177
2.80533	-1521
2.816	-1743
2.82667	-1815
2.83733	-1734
2.848	-1535
2.85867	-1267
2.86933	-978
2.88	-713
2.89067	-475
2.90133	-305
2.912	-186
2.92267	-103
2.93333	-47
2.944	-14
2.95467	15
2.96533	31
2.976	35
2.98667	48
2.99733	47
3.008	55
3.01867	51
3.02933	56
3.04	60
3.05067	71
3.06133	84
3.072	96
3.08267	115
3.09333	140
3.104	175
3.11467	211
3.12533	242
3.136	290
3.14667	339
3.15733	382
3.168	426
3.17867	474
3.18933	522
3.2	583
3.21067	618
3.22133	665
3.232	702
3.24267	738
3.25333	759
3.264	732
3.27467	613
3.28533	450
3.296	284
3.30667	113
3.31733	-59
3.328	-212
3.33867	-277
3.34933	-239
3.36	-146
3.37067	-62
3.38133	15
3.392	72
3.40267	102
3.41333	131
3.424	161
3.43467	176
3.44533	182
3.456	181
3.46667	170
3.47733	149
3.488	138
3.49867	138
3.50933	133
3.52	137
3.53067	133
3.54133	126
3.552	125
3.56267	113
3.57333	119
3.584	124
3.59467	124
3.60533	119
3.616	123
3.62667	124
3.63733	135
3.648	134
3.65867	137
3.66933	139
3.68	131
3.69067	125
3.70133	125
3.712	119
3.72267	118
3.73333	118
3.744	117
3.75467	117
3.76533	117
3.776	122
3.78667	128
3.79733	135
3.808	154
3.81867	175
3.82933	203
3.84	232
3.85067	251
3.86133	265
3.872	255
3.88267	238
3.89333	213
3.904	191
3.91467	162
3.92533	156
3.936	144
3.94667	142
3.95733	140
3.968	137
3.97867	139
3.98933	136
4	144
4.01067	140
4.02133	143
4.032	137
4.04267	132
4.05333	132
4.064	128
4.07467	124
4.08533	125
4.096	127
4.10667	135
4.11733	132
4.128	134
4.13867	134
4.14933	136
4.16	132
4.17067	136
4.18133	128
4.192	127
4.20267	125
4.21333	129
4.224	138
4.23467	141
4.24533	139
4.256	138
4.26667	133
4.27733	136
4.288	132
4.29867	134
4.30933	132
4.32	125
4.33067	129
4.34133	126
4.352	129
4.36267	129
4.37333	124
4.384	120
4.39467	125
4.40533	127
4.416	124
4.42667	128
4.43733	128
4.448	134
4.45867	140
4.46933	138
4.48	140
4.49067	148
4.50133	151
4.512	149
4.52267	137
4.53333	138
4.544	138
4.55467	140
4.56533	142
4.576	140
4.58667	143
4.59733	175
4.608	274
4.61867	512
4.62933	1083
4.64	2318
4.65067	4728
4.66133	9004
4.672	15858
4.68267	25799
4.69333	38840
4.704	54247
4.71467	70447
4.72533	85316
4.736	96600
4.74667	102486
4.75733	102071
4.768	95623
4.77867	84501
4.78933	70636
4.8	56087
4.81067	42523
4.82133	31007
4.832	21940
4.84267	15226
4.85333	10494
4.864	7292
4.87467	5199
4.88533	3849
4.896	2989
4.90667	2433
4.91733	2068
4.928	1824
4.93867	1652
4.94933	1523
4.96	1427
4.97067	1349
4.98133	1277
4.992	1214
5.00267	1160
5.01333	1106
5.024	1058
5.03467	1009
5.04533	962
5.056	924
5.06667	887
5.07733	849
5.088	821
5.09867	790
5.10933	755
5.12	736
5.13067	713
5.14133	690
5.152	663
5.16267	648
5.17333	631
5.184	615
5.19467	611
5.20533	603
5.216	598
5.22667	585
5.23733	581
5.248	562
5.25867	554
5.26933	525
5.28	503
5.29067	483
5.30133	461
5.312	455
5.32267	441
5.33333	430
5.344	427
5.35467	427
5.36533	431
5.376	424
5.38667	418
5.39733	422
5.408	413
5.41867	396
5.42933	383
5.44	370
5.45067	355
5.46133	340
5.472	322
5.48267	312
5.49333	302
5.504	283
5.51467	271
5.52533	267
5.536	260
5.54667	262
5.55733	257
5.568	248
5.57867	243
5.58933	240
5.6	233
5.61067	244
5.62133	235
5.632	241
5.64267	229
5.65333	216
5.664	217
5.67467	220
5.68533	215
5.696	207
5.70667	206
5.71733	205
5.728	210
5.73867	215
5.74933	218
5.76	212
5.77067	216
5.78133	215
5.792	214
5.80267	217
5.81333	209
5.824	209
5.83467	209
5.84533	202
5.856	196
5.86667	196
5.87733	192
5.888	191
5.89867	197
5.90933	197
5.92	189
5.93067	191
5.94133	184
5.952	187
5.96267	186
5.97333	188
5.984	182
5.99467	191
6.00533	199
6.016	198
6.02667	197
6.03733	200
6.048	188
6.05867	179
6.06933	174
6.08	184
6.09067	187
6.10133	180
6.112	170
6.12267	179
6.13333	179
6.144	177
6.15467	174
6.16533	166
6.176	167
6.18667	172
6.19733	167
6.208	167
6.21867	171
6.22933	171
6.24	176
6.25067	179
6.26133	172
6.272	171
6.28267	175
6.29333	175
6.304	178
6.31467	171
6.32533	171
6.336	174
6.34667	182
6.35733	187
6.368	182
6.37867	184
6.38933	180
6.4	180
6.41067	178
6.42133	178
6.432	182
6.44267	183
6.45333	187
6.464	188
6.47467	192
6.48533	188
6.496	187
6.50667	190
6.51733	192
6.528	194
6.53867	184
6.54933	190
6.56	187
6.57067	192
6.58133	193
6.592	196
6.60267	194
6.61333	190
6.624	193
6.63467	196
6.64533	199
6.656	206
6.66667	208
6.67733	213
6.688	208
6.69867	210
6.70933	219
6.72	225
6.73067	224
6.74133	232
6.752	243
6.76267	246
6.77333	241
6.784	237
6.79467	238
6.80533	241
6.816	242
6.82667	232
6.83733	232
6.848	228
6.85867	228
6.86933	227
6.88	227
6.89067	229
6.90133	221
6.912	219
6.92267	218
6.93333	217
6.944	224
6.95467	237
6.96533	237
6.976	235
6.98667	234
6.99733	241
7.008	233
7.01867	236
7.02933	241
7.04	245
7.05067	246
7.06133	251
7.072	252
7.08267	264
7.09333	262
7.104	259
7.11467	262
7.12533	259
7.136	263
7.14667	269
7.15733	263
7.168	264
7.17867	265
7.18933	259
7.2	259
7.21067	263
7.22133	276
7.232	267
7.24267	272
7.25333	262
7.264	268
7.27467	268
7.28533	264
7.296	267
7.30667	270
7.31733	265
7.328	265
7.33867	273
7.34933	271
7.36	279
7.37067	287
7.38133	285
7.392	290
7.40267	294
7.41333	297
7.424	297
7.43467	292
7.44533	283
7.456	284
7.46667	279
7.47733	275
7.488	268
7.49867	269
7.50933	275
7.52	271
7.53067	266
7.54133	269
7.552	266
7.56267	263
7.57333	262
7.584	259
7.59467	262
7.60533	264
7.616	270
7.62667	266
7.63733	272
7.648	266
7.65867	260
7.66933	262
7.68	262
7.69067	262
7.70133	269
7.712	270
7.72267	274
7.73333	271
7.744	278
7.75467	277
7.76533	273
7.776	272
7.78667	275
7.79733	272
7.808	281
7.81867	276
7.82933	280
7.84	276
7.85067	277
7.86133	273
7.872	278
7.88267	273
7.89333	280
7.904	280
7.91467	292
7.92533	294
7.936	298
7.94667	297
7.95733	298
7.968	298
7.97867	298
7.98933	291
8	293
8.01067	293
8.02133	295
8.032	287
8.04267	282
8.05333	280
8.064	280
8.07467	287
8.08533	284
8.096	289
8.10667	294
8.11733	292
8.128	298
8.13867	300
8.14933	309
8.16	319
8.17067	326
8.18133	337
8.192	344
8.20267	356
8.21333	358
8.224	354
8.23467	351
8.24533	346
8.256	343
8.26667	334
8.27733	325
8.288	318
8.29867	309
8.30933	309
8.32	302
8.33067	300
8.34133	295
8.352	305
8.36267	302
8.37333	292
8.384	299
8.39467	293
8.40533	298
8.416	289
8.42667	289
8.43733	303
8.448	341
8.45867	426
8.46933	620
8.48	1122
8.49067	2276
8.50133	4765
8.512	9826
8.52267	19453
8.53333	36577
8.544	64939
8.55467	108769
8.56533	171627
8.576	254868
8.58667	356255
8.59733	469014
8.608	582526
8.61867	684381
8.62933	763431
8.64	811585
8.65067	824444
8.66133	801229
8.672	744641
8.68267	661229
8.69333	560611
8.704	454213
8.71467	352667
8.72533	263644
8.736	191099
8.74667	135624
8.75733	95419
8.768	67575
8.77867	48961
8.78933	36845
8.8	29064
8.81067	24029
8.82133	20712
8.832	18407
8.84267	16707
8.85333	15376
8.864	14272
8.87467	13321
8.88533	12464
8.896	11684
8.90667	10974
8.91733	10328
8.928	9718
8.93867	9162
8.94933	8635
8.96	8150
8.97067	7693
8.98133	7268
8.992	6866
9.00267	6488
9.01333	6132
9.024	5804
9.03467	5492
9.04533	5208
9.056	4933
9.06667	4693
9.07733	4464
9.088	4239
9.09867	4030
9.10933	3838
9.12	3650
9.13067	3459
9.14133	3281
9.152	3115
9.16267	2938
9.17333	2780
9.184	2635
9.19467	2497
9.20533	2365
9.216	2246
9.22667	2138
9.23733	2038
9.248	1936
9.25867	1849
9.26933	1767
9.28	1684
9.29067	1614
9.30133	1537
9.312	1464
9.32267	1398
9.33333	1352
9.344	1291
9.35467	1227
9.36533	1176
9.376	1132
9.38667	1094
9.39733	1051
9.408	1006
9.41867	966
9.42933	930
9.44	893
9.45067	864
9.46133	835
9.472	808
9.48267	786
9.49333	764
9.504	727
9.51467	718
9.52533	697
9.536	675
9.54667	654
9.55733	639
9.568	624
9.57867	607
9.58933	591
9.6	580
9.61067	567
9.62133	554
9.632	541
9.64267	534
9.65333	525
9.664	515
9.67467	518
9.68533	504
9.696	501
9.70667	502
9.71733	514
9.728	519
9.73867	527
9.74933	533
9.76	546
9.77067	567
9.78133	570
9.792	569
9.80267	567
9.81333	563
9.824	559
9.83467	541
9.84533	524
9.856	507
9.86667	491
9.87733	472
9.888	458
9.89867	440
9.90933	434
9.92	425
9.93067	421
9.94133	426
9.952	429
9.96267	419
9.97333	421
9.984	416
9.99467	416
10.0053	417
10.016	418
10.0267	413
10.0373	407
10.048	405
10.0587	405
10.0693	401
10.08	407
10.0907	401
10.1013	398
10.112	397
10.1227	394
10.1333	392
10.144	393
10.1547	392
10.1653	396
10.176	394
10.1867	391
10.1973	387
10.208	382
10.2187	376
10.2293	380
10.24	386
10.2507	384
10.2613	379
10.272	391
10.2827	398
10.2933	396
10.304	391
10.3147	396
10.3253	394
10.336	389
10.3467	394
10.3573	394
10.368	385
10.3787	390
10.3893	383
10.4	377
10.4107	384
10.4213	388
10.432	385
10.4427	390
10.4533	391
10.464	387
10.4747	396
10.4853	407
10.496	403
10.5067	411
10.5173	408
10.528	411
10.5387	404
10.5493	402
10.56	402
10.5707	389
10.5813	388
10.592	382
10.6027	383
10.6133	381
10.624	378
10.6347	375
10.6453	379
10.656	379
10.6667	382
10.6773	375
10.688	374
10.6987	386
10.7093	390
10.72	408
10.7307	415
10.7413	436
10.752	464
10.7627	482
10.7733	508
10.784	530
10.7947	551
10.8053	579
10.816	605
10.8267	636
10.8373	671
10.848	705
10.8587	733
10.8693	755
10.88	768
10.8907	752
10.9013	716
10.912	666
10.9227	619
10.9333	575
10.944	527
10.9547	498
10.9653	467
10.976	461
10.9867	470
10.9973	493
11.008	530
11.0187	577
11.0293	620
11.04	669
11.0507	705
11.0613	722
11.072	718
11.0827	698
11.0933	642
11.104	602
11.1147	544
11.1253	504
11.136	463
11.1467	420
11.1573	386
11.168	363
11.1787	368
11.1893	359
11.2	356
11.2107	352
11.2213	346
11.232	341
11.2427	338
11.2533	341
11.264	335
11.2747	335
11.2853	335
11.296	335
11.3067	331
11.3173	329
11.328	332
11.3387	328
11.3493	329
11.36	325
11.3707	335
11.3813	335
11.392	335
11.4027	330
11.4133	329
11.424	330
11.4347	338
11.4453	348
11.456	356
11.4667	378
11.4773	383
11.488	401
11.4987	402
11.5093	415
11.52	423
11.5307	415
11.5413	401
11.552	386
11.5627	373
11.5733	374
11.584	375
11.5947	376
11.6053	390
11.616	412
11.6267	448
11.6373	514
11.648	587
11.6587	660
11.6693	725
11.68	789
11.6907	822
11.7013	822
11.712	801
11.7227	755
11.7333	706
11.744	668
11.7547	675
11.7653	782
11.776	569
11.7867	693
11.7973	871
11.808	831
11.8187	789
11.8293	858
11.84	951
11.8507	671
11.8613	858
11.872	417
11.8827	481
11.8933	618
11.904	690
11.9147	777
11.9253	872
11.936	696
11.9467	632
11.9573	607
11.968	683
11.9787	650
11.9893	643
12	594
12.0107	653
12.0213	651
12.032	668
12.0427	528
12.0533	472
12.064	460
12.0747	683
12.0853	780
12.096	987
12.1067	952
12.1173	927
12.128	890
12.1387	858
12.1493	819
12.16	784
12.1707	735
12.1813	693
12.192	647
12.2027	588
12.2133	556
12.224	524
12.2347	511
12.2453	485
12.256	468
12.2667	456
12.2773	436
12.288	422
12.2987	413
12.3093	403
12.32	394
12.3307	396
12.3413	389
12.352	380
12.3627	376
12.3733	383
12.384	404
12.3947	443
12.4053	503
12.416	614
12.4267	771
12.4373	990
12.448	1262
12.4587	1577
12.4693	1897
12.48	2163
12.4907	2343
12.5013	2421
12.512	2381
12.5227	2234
12.5333	2013
12.544	1741
12.5547	1479
12.5653	1229
12.576	1023
12.5867	861
12.5973	750
12.608	681
12.6187	639
12.6293	623
12.64	623
12.6507	639
12.6613	636
12.672	631
12.6827	606
12.6933	577
12.704	542
12.7147	506
12.7253	473
12.736	439
12.7467	402
12.7573	375
12.768	358
12.7787	343
12.7893	345
12.8	351
12.8107	361
12.8213	384
12.832	415
12.8427	439
12.8533	477
12.864	500
12.8747	519
12.8853	524
12.896	525
12.9067	518
12.9173	503
12.928	470
12.9387	445
12.9493	434
12.96	408
12.9707	403
12.9813	393
12.992	379
13.0027	365
13.0133	354
13.024	355
13.0347	348
13.0453	341
13.056	336
13.0667	331
13.0773	323
13.088	326
13.0987	326
13.1093	319
13.12	323
13.1307	328
13.1413	327
13.152	320
13.1627	315
13.1733	313
13.184	315
13.1947	310
13.2053	306
13.216	308
13.2267	309
13.2373	315
13.248	321
13.2587	337
13.2693	348
13.28	359
13.2907	387
13.3013	410
13.312	431
13.3227	441
13.3333	454
13.344	448
13.3547	440
13.3653	432
13.376	417
13.3867	405
13.3973	391
13.408	385
13.4187	389
13.4293	389
13.44	398
13.4507	397
13.4613	407
13.472	401
13.4827	383
13.4933	378
13.504	361
13.5147	358
13.5253	343
13.536	333
13.5467	327
13.5573	323
13.568	309
13.5787	308
13.5893	311
13.6	315
13.6107	315
13.6213	314
13.632	313
13.6427	312
13.6533	313
13.664	314
13.6747	310
13.6853	297
13.696	299
13.7067	295
13.7173	294
13.728	297
13.7387	298
13.7493	291
13.76	292
13.7707	293
13.7813	295
13.792	295
13.8027	286
13.8133	288
13.824	289
13.8347	290
13.8453	288
13.856	290
13.8667	302
13.8773	303
13.888	320
13.8987	346
13.9093	364
13.92	380
13.9307	401
13.9413	409
13.952	411
13.9627	410
13.9733	401
13.984	380
13.9947	355
14.0053	344
14.016	317
14.0267	314
14.0373	322
14.048	365
14.0587	481
14.0693	765
14.08	1392
14.0907	2701
14.1013	5123
14.112	9335
14.1227	15999
14.1333	25667
14.144	38439
14.1547	53749
14.1653	70239
14.176	85881
14.1867	98475
14.1973	106130
14.208	107768
14.2187	103395
14.2293	94041
14.24	81370
14.2507	67287
14.2613	53494
14.272	41195
14.2827	30990
14.2933	23024
14.304	17095
14.3147	12836
14.3253	9830
14.336	7729
14.3467	6259
14.3573	5190
14.368	4422
14.3787	3847
14.3893	3402
14.4	3047
14.4107	2758
14.4213	2518
14.432	2331
14.4427	2187
14.4533	2111
14.464	2128
14.4747	2264
14.4853	2534
14.496	2963
14.5067	3513
14.5173	4124
14.528	4704
14.5387	5151
14.5493	5386
14.56	5371
14.5707	5092
14.5813	4608
14.592	4005
14.6027	3361
14.6133	2763
14.624	2246
14.6347	1838
14.6453	1531
14.656	1321
14.6667	1182
14.6773	1080
14.688	1022
14.6987	994
14.7093	984
14.72	1013
14.7307	1066
14.7413	1164
14.752	1296
14.7627	1451
14.7733	1600
14.784	1711
14.7947	1763
14.8053	1740
14.816	1645
14.8267	1496
14.8373	1296
14.848	1106
14.8587	919
14.8693	757
14.88	623
14.8907	536
14.9013	460
14.912	408
14.9227	369
14.9333	351
14.944	338
14.9547	344
14.9653	337
14.976	326
14.9867	318
14.9973	323
15.008	318
15.0187	317
15.0293	317
15.04	310
15.0507	314
15.0613	317
15.072	313
15.0827	314
15.0933	318
15.104	319
15.1147	309
15.1253	299
15.136	286
15.1467	282
15.1573	276
15.168	263
15.1787	257
15.1893	246
15.2	248
15.2107	237
15.2213	231
15.232	228
15.2427	218
15.2533	212
15.264	209
15.2747	200
15.2853	197
15.296	199
15.3067	191
15.3173	195
15.328	194
15.3387	187
15.3493	179
15.36	178
15.3707	181
15.3813	188
15.392	180
15.4027	177
15.4133	185
15.424	188
15.4347	188
15.4453	197
15.456	205
15.4667	204
15.4773	211
15.488	207
15.4987	211
15.5093	199
15.52	192
15.5307	192
15.5413	193
15.552	189
15.5627	195
15.5733	202
15.584	207
15.5947	218
15.6053	233
15.616	249
15.6267	273
15.6373	294
15.648	320
15.6587	343
15.6693	362
15.68	385
15.6907	398
15.7013	407
15.712	405
15.7227	402
15.7333	382
15.744	372
15.7547	345
15.7653	323
15.776	308
15.7867	288
15.7973	266
15.808	261
15.8187	243
15.8293	228
15.84	209
15.8507	199
15.8613	186
15.872	185
15.8827	178
15.8933	171
15.904	170
15.9147	156
15.9253	151
15.936	145
15.9467	153
15.9573	150
15.968	159
15.9787	165
15.9893	177
16	201
16.0107	217
16.0213	246
16.032	264
16.0427	292
16.0533	320
16.064	331
16.0747	337
16.0853	336
16.096	329
16.1067	342
16.1173	366
16.128	418
16.1387	536
16.1493	720
16.16	970
16.1707	1278
16.1813	1626
16.192	1966
16.2027	2310
16.2133	2619
16.224	2951
16.2347	3359
16.2453	3942
16.256	4752
16.2667	5824
16.2773	7092
16.288	8446
16.2987	9700
16.3093	10645
16.32	11110
16.3307	11036
16.3413	10430
16.352	9402
16.3627	8197
16.3733	7122
16.384	6622
16.3947	7402
16.4053	10601
16.416	18036
16.4267	32370
16.4373	56948
16.448	95351
16.4587	150239
16.4693	221934
16.48	307178
16.4907	398735
16.5013	486274
16.512	559023
16.5227	607911
16.5333	627422
16.544	616084
16.5547	576526
16.5653	514837
16.576	439429
16.5867	359567
16.5973	283318
16.608	216306
16.6187	161325
16.6293	118744
16.64	87333
16.6507	64968
16.6613	49437
16.672	38752
16.6827	31369
16.6933	26170
16.704	22368
16.7147	19487
16.7253	17231
16.736	15388
16.7467	13871
16.7573	12575
16.768	11463
16.7787	10501
16.7893	9651
16.8	8889
16.8107	8209
16.8213	7597
16.832	7030
16.8427	6523
16.8533	6055
16.864	5639
16.8747	5240
16.8853	4890
16.896	4551
16.9067	4238
16.9173	3956
16.928	3683
16.9387	3415
16.9493	3165
16.96	2923
16.9707	2698
16.9813	2486
16.992	2301
17.0027	2130
17.0133	1975
17.024	1841
17.0347	1705
17.0453	1598
17.056	1486
17.0667	1377
17.0773	1277
17.088	1182
17.0987	1107
17.1093	1035
17.12	965
17.1307	905
17.1413	867
17.152	833
17.1627	810
17.1733	802
17.184	804
17.1947	801
17.2053	816
17.216	822
17.2267	814
17.2373	807
17.248	781
17.2587	729
17.2693	690
17.28	641
17.2907	582
17.3013	525
17.312	469
17.3227	417
17.3333	377
17.344	331
17.3547	300
17.3653	277
17.376	253
17.3867	233
17.3973	214
17.408	200
17.4187	190
17.4293	181
17.44	181
17.4507	178
17.4613	185
17.472	203
17.4827	243
17.4933	304
17.504	414
17.5147	528
17.5253	657
17.536	784
17.5467	899
17.5573	972
17.568	1007
17.5787	983
17.5893	912
17.6	815
17.6107	695
17.6213	579
17.632	461
17.6427	365
17.6533	290
17.664	235
17.6747	191
17.6853	154
17.696	144
17.7067	123
17.7173	112
17.728	105
17.7387	104
17.7493	111
17.76	104
17.7707	100
17.7813	103
17.792	97
17.8027	105
17.8133	107
17.824	95
17.8347	99
17.8453	115
17.856	129
17.8667	180
17.8773	238
17.888	317
17.8987	411
17.9093	512
17.92	613
17.9307	704
17.9413	770
17.952	804
17.9627	795
17.9733	761
17.984	699
17.9947	601
18.0053	500
18.016	401
18.0267	319
18.0373	261
18.048	209
18.0587	162
18.0693	131
18.08	114
18.0907	98
18.1013	86
18.112	79
18.1227	77
18.1333	67
18.144	59
18.1547	57
18.1653	53
18.176	47
18.1867	45
18.1973	38
18.208	30
18.2187	32
18.2293	27
18.24	32
18.2507	37
18.2613	34
18.272	42
18.2827	63
18.2933	79
18.304	117
18.3147	195
18.3253	338
18.336	585
18.3467	980
18.3573	1548
18.368	2326
18.3787	3301
18.3893	4408
18.4	5555
18.4107	6621
18.4213	7456
18.432	7949
18.4427	8038
18.4533	7727
18.464	7073
18.4747	6178
18.4853	5181
18.496	4190
18.5067	3306
18.5173	2580
18.528	2043
18.5387	1681
18.5493	1456
18.56	1331
18.5707	1256
18.5813	1210
18.592	1155
18.6027	1079
18.6133	964
18.624	839
18.6347	708
18.6453	586
18.656	458
18.6667	351
18.6773	270
18.688	212
18.6987	151
18.7093	110
18.72	89
18.7307	63
18.7413	43
18.752	27
18.7627	23
18.7733	12
18.784	7
18.7947	1
18.8053	-4
18.816	-3
18.8267	-8
18.8373	2
18.848	-6
18.8587	10
18.8693	23
18.88	27
18.8907	46
18.9013	50
18.912	52
18.9227	60
18.9333	56
18.944	51
18.9547	45
18.9653	43
18.976	38
18.9867	45
18.9973	47
19.008	50
19.0187	48
19.0293	43
19.04	29
19.0507	29
19.0613	22
19.072	16
19.0827	16
19.0933	28
19.104	30
19.1147	46
19.1253	51
19.136	57
19.1467	61
19.1573	60
19.168	60
19.1787	56
19.1893	51
19.2	41
19.2107	40
19.2213	51
19.232	76
19.2427	143
19.2533	238
19.264	384
19.2747	560
19.2853	786
19.296	1044
19.3067	1300
19.3173	1544
19.328	1728
19.3387	1828
19.3493	1849
19.36	1786
19.3707	1650
19.3813	1471
19.392	1251
19.4027	1033
19.4133	843
19.424	667
19.4347	527
19.4453	401
19.456	309
19.4667	224
19.4773	156
19.488	103
19.4987	59
19.5093	21
19.52	-7
19.5307	-29
19.5413	-45
19.552	-65
19.5627	-71
19.5733	-77
19.584	-70
19.5947	-55
19.6053	10
19.616	125
19.6267	315
19.6373	594
19.648	102
19.6587	158
19.6693	267
19.68	387
19.6907	379
19.7013	462
19.712	143
19.7227	223
19.7333	133
19.744	254
19.7547	268
19.7653	140
19.776	217
19.7867	204
19.7973	182
19.808	116
19.8187	128
19.8293	138
19.84	243
19.8507	222
19.8613	400
19.872	253
19.8827	146
19.8933	79
19.904	36
19.9147	3
19.9253	-19
19.936	-33
19.9467	-46
19.9573	-65
19.968	-70
19.9787	-88
19.9893	-95
20	-101

## Sheet: Fig.2c
Compound 1 - 4 are shown in Fig. 1c.												Compound 5 - 6 are shown in SI Fig. 5.
Compound 1			Compound 2			Compound 3			Compound 4			Compound 5			Compound 6
[M-H]-	Intensity		[M-H]-	Intensity		[M-H]-	Intensity		[M-H]-	Intensity		[M-H]-	Intensity		[M-H]-	Intensity
65.2238	4.53766		65.3072	4.84538		65.09	419.813		65.234	4.2291		65.2409	4.15473		65.2587	5.1765
65.7388	3.94197		65.7881	4.69711		65.5055	4.93404		65.7827	6.30038		65.6699	5.16808		65.7497	3.81643
66.0021	2.89077		66.2545	5.22653		65.9405	3.95703		66.1216	2.67448		66.2009	5.10336		66.411	161275
66.3466	2.47619		66.7637	4.80999		66.3489	4.21984		66.6792	6.27836		66.6504	3.71208		66.817	4.65354
66.8856	4.57857		67.1621	3.05591		66.7437	2.80107		67.2123	5.67899		67.1181	4.81349		67.2613	3.66618
67.3179	4.11104		67.6769	4.98308		67.1317	3.8089		67.6496	4.84253		67.4885	3.41157		67.6949	6.26678
67.7787	4.25199		68.1725	4.47882		67.667	5.48564		68.083	3.93964		67.8953	4.39617		68.3134	6.37473
68.3175	4.56088		68.602	3.94663		68.1728	3.30404		68.4927	3.9359		68.4193	38616.6		68.7807	4.49047
68.7366	5.78887		69.1689	81333.5		68.5686	3.05569		69.0905	103591		68.8843	5.73873		69.2932	4.27131
69.0339	3.38368		69.3879	56999.8		69.1857	32023.1		69.6419	4.58414		69.3276	3.9714		69.7522	5.44696
69.7737	4.65559		70.1194	6.43962		69.7615	5.07995		70.1022	3.97571		69.6224	9737.58		70.1904	4.72702
70.2538	2.86031		70.6097	4.81604		70.1689	2.89365		70.7086	5.69604		70.1062	2.74294		70.6205	5.00831
70.6626	4.16939		71.0178	6.26012		70.7309	4.93856		71.1946	4.39564		70.5642	5.63609		71.0896	5.69104
71.1385	5.35029		71.5938	6.07228		71.1892	4.40938		71.7025	4.93387		71.0609	5.49239		71.5262	5.29371
71.4604	3.60263		72.0279	5.55124		71.6637	3.54943		72.1857	3.89274		71.5503	3.36163		71.9936	4.51471
72.0772	6.47917		72.5354	5.23957		72.1224	4.24629		72.6076	4.87166		71.8719	3.92922		72.3303	2.8077
72.5596	5.53362		73.1196	16244.4		72.565	3.52933		72.9561	2.16073		72.3375	3.57315		72.7373	4.39858
72.9628	4.16337		73.7015	5.07034		73.2771	91783.6		73.1428	16.7144		72.7109	3.43603		73.0378	80706.3
73.4569	5.25128		74.2042	543263		73.7446	3.25783		73.8131	3.35019		73.273	149773		73.5309	5.4597
74.155	1.89385e+06		74.5079	171371		74.3036	1.40491e+06		74.071	93229.3		73.7653	4.61249		73.9833	3.97342
74.4849	591287		75.3447	376855		74.631	3.94791		74.4705	256115		74.2737	263964		74.4169	173315
74.983	67170.5		75.4825	3.7968		75.287	169461		75.0161	4.05877		75.045	12114.2		74.8881	4.69747
75.7988	2.94273		76.2302	3.93139		75.8554	5.24074		75.2965	126288		75.6075	6.17197		75.2993	4.2368
76.2843	3.6736		76.6907	4.81556		76.3644	4.33357		75.7783	3.42083		76.1434	4.73173		75.7968	6.2808
76.7016	5.20061		77.2331	4.22994		76.6703	3.29637		76.2178	4.38546		76.55	3.83554		76.3121	5.83564
77.178	4.3951		77.6857	4.2861		77.1181	2.7682		76.663	4.78444		76.9894	4.58775		76.7077	5.0708
77.4017	15.4461		78.1449	5.27764		77.4609	4.22894		77.0983	3.73925		77.3735	3.80138		77.1255	5.95979
77.9994	5.14099		78.5377	3.67017		77.8882	3.0692		77.4555	3.07061		78.0153	5.79193		77.6391	4.34555
78.4962	4.37785		78.8261	3.38515		78.478	5.50055		77.9315	4.99131		78.3555	4.40385		78.0122	4.09845
78.9309	3.78574		79.2681	23314.8		79.0072	4.46944		78.4045	5.10729		78.7281	3.77361		78.505	5.45762
79.4669	4.20374		79.8136	4.14123		79.4866	4.52646		78.9251	6.02628		79.0744	3.71356		78.9362	4.77071
79.8323	3.90853		80.2354	3.50946		79.992	5.10546		79.4858	5.90307		79.546	44940.4		79.4267	5.22206
80.3485	4.66649		80.6768	5.45138		80.3986	4.44212		79.9103	3.89712		80.1376	5.59747		79.8395	3.51642
80.8349	4.52804		81.2106	12.4551		80.8564	4.31017		80.4489	4.53944		80.5336	3.79937		80.2689	5.57136
81.2767	3.83829		81.7845	5.15509		81.1731	161109		80.9296	3.94455		81.0181	4.58831		80.848	6.4057
81.725	5.11042		82.2486	6.47459		81.6653	4.20092		81.3519	3.80812		81.4588	3.90622		81.285	7632.22
82.0703	2.98772		82.7595	6.52086		82.1224	4.41404		81.7025	1.56836		81.9524	3.60901		81.7881	6.14521
82.3864	4.7253		83.1301	16.2962		82.5609	3.51536		82.0575	5.27118		82.3856	3.08648		82.2154	47063.2
82.9231	5.39263		83.46	4.77125		83.0586	32830		82.364	34078.9		82.7201	2.97083		82.7187	5.02977
83.1901	6.16856		84.2328	4.65282		83.325	55607.8		82.9827	5.77024		83.198	16577.5		83.1901	5.33673
84.0893	5.55819		84.5416	1.55379		83.7904	3.1442		83.4208	5.11054		83.7182	5.41929		83.7019	7.66159
84.6043	4.68643		84.8335	4.17514		84.2133	4.46752		83.9793	4.37782		84.2225	16327		84.0747	65363.8
85.0221	4.37167		85.0196	10.4584		84.5745	2.82777		84.3456	77446.9		84.7045	6.37283		84.5917	5.23191
85.411	240731		85.6546	4.68555		85.0775	5.48953		84.9503	4.88081		85.0343	49487.5		85.0902	6.36509
85.9384	3.61934		86.0123	3.1054		85.5059	3.70464		85.4051	5.15658		85.5923	4.20003		85.5443	5.07782
86.1893	4.83152		86.3304	137516		85.983	3.87223		85.8937	3.62129		86.0243	115337		86.0242	56210.7
87.0973	25996.3		86.8131	4.59442		86.3278	122549		86.2493	3.43767		86.4184	4.25222		86.1624	32047.9
87.5065	3.51226		87.1846	400553		87.0635	395416		86.8073	3.76358		87.2226	609588		86.7572	3.23541
87.8841	3.61818		87.7055	3.98647		87.556	3.15102		87.094	330733		87.7768	5.82849		87.1426	90347.8
88.2783	3.9945		88.0772	4.18833		88.0439	3.93921		87.2917	132267		88.3074	4.91296		87.3925	40241.3
88.7113	5.34828		88.6109	4.97686		88.426	3.30716		87.9042	3.95096		88.6772	3.08465		88.2501	5.83817
89.1909	2.08817e+06		89.1931	1.19805e+06		89.2394	1056737		88.359	3.57592		89.2035	528541		88.9953	19702.2
89.4926	459946		89.4451	135521		89.5424	5.95716		89.2199	564772		89.4284	4.40398		89.2391	410626
90.0143	4.42553		90.2566	85991.6		90.0121	1.92649		89.6655	4.20778		90.3161	4.61028		89.7878	5.10515
90.333	159444		91.106	3.02678e+06		90.3811	5.1543		90.2423	114410		90.8188	3.53237		90.2576	5.92981
91.1969	2316861		91.4069	995741		91.2274	4321165		91.1747	3.23728e+06		91.2772	1.70608e+06		90.7631	5.87433
91.6796	5.27661		91.8312	4.37296		91.468	3.28209		91.4821	296793		91.7827	76168.3		91.2203	2.10943e+06
92.1004	225926		92.1724	159405		92.3635	29106.8		92.1716	36459.2		92.1876	3.5783		91.5127	167499
92.4426	174466		92.2181	4.8809		92.9505	4.05565		92.2265	6.0376		92.503	4.27835		91.9322	4.19826
92.9132	4.45653		93.1224	3.41183		93.3793	5.19397		93.0047	3.32037		92.9158	3.98578		92.1277	3.52085
93.3273	4.5179		93.5087	3.71415		93.8816	4.2135		93.4561	24708.4		93.3723	79669.7		92.8866	4.53235
93.7559	4.33842		93.9328	3.2777		94.4124	5.20462		94.019	33022.9		93.9007	4.52304		93.1704	276242
94.2952	3.81679		94.2018	33621		94.9094	4.21523		94.619	4.3785		94.3465	3.37083		93.4176	3.69131
94.777	4.15515		94.6836	5.76349		95.3535	5.00433		95.1405	3.68462		94.7641	4.28455		94.082	4.83085
95.28	4.90437		95.114	4.92199		95.8848	5.49294		95.6387	4.20911		95.2475	5.57011		94.5164	5.2771
95.7338	4.54598		95.6116	6.07875		96.3129	71000		96.0661	4.26747		95.7283	3.41808		95.0323	5.55258
96.1588	4.42542		96.1347	4.50379		96.7907	4.5626		96.6149	4.60285		96.1468	4.90999		95.5156	5.48551
96.5555	3.00538		96.6436	5.76244		97.2209	520537		97.034	782174		96.4999	1.80503		96.0212	6.03573
97.1346	920168		97.0926	940258		97.8356	6.90629		97.3576	319046		97.1193	555741		96.5198	6.05825
97.3763	6.37832		97.297	4.91708		98.3066	3.62045		97.9213	3.64011		97.6197	3.96109		97.0919	149737
98.0071	5.85303		98.2786	95881.5		98.7453	3.16735		98.276	6.21047		98.321	180226		97.7264	6.88431
98.4412	4.84679		99.0408	249401		99.254	4.87269		98.7297	4.22513		98.8683	4.77517		98.142	2.45389
99.0258	13.7539		99.2918	31071.7		99.7233	3.70968		99.0408	9201.64		99.4408	5.39909		98.5126	5.20711
99.5471	5.20579		99.9391	5.20568		100.258	4.66001		99.5684	4.47161		99.8661	4.46849		99.1073	7.15726
100.026	4.57633		100.39	5.03537		100.745	4.95909		100.208	9635.36		100.269	3.2435		99.5945	4.01504
100.479	5.06193		100.888	5.56548		101.226	3.74201		100.686	4.29797		100.738	3.50781		100.031	5.82089
101.051	3406.45		101.411	5.93346		101.672	4.82732		101.214	4.71649		101.374	82812.9		100.499	5.48145
101.385	125917		102.07	154809		102.169	132735		101.695	3.85464		101.907	5.80889		101.05	59322.6
101.8	3.95957		102.512	5.40207		102.723	3.69233		102.167	20993.1		102.31	76814.2		101.598	6.68402
102.272	28187.4		103.01	3.95235		103.121	2.53045		102.625	3.98998		102.727	5.32839		102.075	5.01367
102.765	3.4604		103.418	4.11928		103.384	16180.3		103.121	3.94877		103.2	37345.9		102.458	5.23423
103.216	5.82593		103.892	5.54702		103.875	4.78722		103.583	4.20609		103.956	4.68919		102.896	5.27313
103.749	4.63389		104.444	5.3089		104.377	4.42292		103.989	20608.8		104.447	3.93648		103.251	196501
104.127	3.68362		104.826	4.42448		104.937	4.29742		104.462	4.67025		104.854	4.80355		103.662	4.15201
104.52	4.6907		105.11	48352.9		105.287	3.71265		104.806	3.88203		105.353	3.8913		104.008	3.875
104.862	2.95098		105.658	5.14066		105.67	3.03848		105.228	5.20154		105.871	5.16034		104.32	76558.7
105.306	5.10125		106.078	6.00718		106.025	3.23146		105.689	3.18038		106.334	4.48289		104.768	5.63896
105.879	3.93993		106.541	4.20108		106.385	2.6407		106.047	3.86934		106.751	4.25126		105.172	4.60718
106.419	4.87169		106.999	3.8133		106.769	4.34084		106.574	4.09325		107.258	4.96973		105.658	5.4812
106.92	5.64354		107.429	4.7041		107.197	4.048		107.012	3.74434		107.657	3.13184		106.179	104610
107.447	5.21445		107.954	4.4518		107.658	5.02526		107.57	3.75829		108.201	5.15868		106.782	4.60063
107.933	5.12523		108.448	4.54967		108.139	4.7779		107.977	5.04722		108.696	4.16387		107.228	4.46401
108.316	32071.3		108.835	3.84495		108.703	6.17878		108.503	4.39877		109.085	3.49752		107.725	6.19874
108.858	4.81589		109.24	6.54611		109.178	4.13458		109.037	4.51787		109.537	3.5334		108.267	6.26353
109.193	20.1721		109.743	4.65177		109.644	3.99644		109.509	3.47484		110.17	14865.9		108.752	4.1908
109.71	3.7048		110.221	4.9093		110.112	4.00164		109.836	3.95471		110.773	4.31816		109.273	5.98822
110.105	17934		110.711	5.48435		110.571	3.03119		110.314	5.26907		111.198	4.51591		109.737	4.72059
110.661	4.20315		111.137	2.73734		111.068	180220		110.777	3.68263		111.709	4.85655		110.183	3.97911
111.075	3.95134		111.323	3.95198		111.113	3.29847		111.102	2.23641		112.128	3.72028		110.644	4.4539
111.431	3.92913		112.122	4.28798		111.978	3.35868		111.496	4.33405		112.538	4.25607		111.119	6.79627
111.921	4.79722		112.509	2.84127		112.458	4.9137		112.113	5.7229		113.155	1.46265e+06		111.591	4.45337
112.323	4.21476		113.112	940461		113.15	1478576		112.592	3.683		113.43	22473.2		112.085	6.30164
112.788	6.12671		113.681	4.52973		113.78	4.36052		113.161	430949		113.962	3.39527		112.553	4.65022
113.192	762655		114.075	3.37371		114.097	30664.3		113.718	4.88427		114.479	5.61035		113.183	979310
113.615	4.19242		114.597	5.25425		114.599	4.23547		114.159	4.21487		114.976	3.76217		113.335	5.2135
114.154	6.1364		115.125	5.52608		114.954	28382.6		114.661	5.87435		115.191	2.75387		114.022	5.62732
114.503	3.23291		115.663	5.16216		115.161	5.69891		115.042	7.59728		115.832	4.49709		114.68	6.38111
114.916	4.91493		116.059	5.7901		116.025	4.49005		115.281	4.81548		116.409	36423.7		115.164	4.81627
115.291	1.57787		116.449	4.38043		116.304	12925.3		116.042	4.32471		116.924	4.72055		115.562	3.73606
115.371	3.5247		116.911	5.37338		116.732	3.90741		116.515	4.73832		117.461	4.61274		116.088	5.01101
116.169	4.93598		117.346	4.38742		117.159	3.49819		116.906	2.71646		117.834	3.42109		116.575	6.73112
116.7	5.01306		117.843	4.6617		117.647	4.95463		117.111	2.81149		118.127	1.73791		117.054	3.55867
117.216	64537.7		118.321	4.78777		118.051	3.30661		117.869	4.46457		118.251	4.55707		117.444	5.06703
117.669	5.03423		118.872	4.45525		118.652	6.01622		118.197	3.59479		119.028	1.2227		117.992	5.45885
118.259	4.20163		119.09	5.55404		119.121	2.86331		118.57	3.98515		119.15	5.62277		118.485	4.68709
118.664	3.62249		119.951	4.60456		119.36	7.19652		119.214	179942		120.247	18764.6		118.841	5.35786
119.169	6.55851		120.275	160748		120.006	64473.4		119.697	4.51604		120.789	3.81389		119.273	6.35051
119.592	5.42611		121.222	2.66566e+06		120.558	4.49062		120.187	4.52659		121.16	7.48498		119.758	5.80131
120.148	242563		121.649	28067.5		121.182	332954		120.684	3.81077		121.731	4.92525		120.159	37928.6
120.588	3.73702		122.176	171679		121.37	4.99186		121.2	192792		122.286	67811.7		120.764	5.72841
121.205	15235176		122.742	6.17235		122.158	3.31924		121.753	4.21471		122.762	3.08662		121.204	40663
121.569	307722		123.154	78425.6		122.486	4.50155		122.167	5.00321		123.109	2.59536		121.649	5.30837
122.233	1.36587e+06		123.752	5.57195		122.947	3.48617		122.686	5.12772		123.699	5.65445		121.925	154237
122.421	5.01264		124.202	4.6754		123.411	4.00822		123.27	128029		124.149	3.01932		122.48	6.75295
123.29	5.48477		124.715	4.71947		123.816	3.9344		123.797	4.52919		124.684	4.9601		123.018	5.67305
123.773	4.92097		125.224	216470		124.289	3.34246		124.173	40400.9		125.128	117725		123.433	4.65128
124.278	11313.9		125.684	5.20326		124.736	3.75616		124.639	4.06213		125.785	4.17226		123.816	6.10755
124.74	4.32438		126.214	5.63083		125.114	3.00646		125.158	5.82033		126.304	4.65836		124.318	5.11727
125.202	4.30378		126.693	5.16356		125.603	4.17973		125.648	4.35679		126.777	4.26735		124.758	5.11665
125.689	5.43231		127.079	59501.1		126.063	5.2283		126.141	2.49131		127.219	5.15266		125.241	4.50027
126.187	4.89513		127.695	4.45264		126.594	5.98409		126.575	3.85034		127.746	5.1369		125.722	5.29128
126.67	5.26577		128.079	18092.3		126.946	1.84501		127.029	3.5065		128.159	4.37842		126.211	6.84604
127.16	3.08227		128.684	4.095		127.2	70428.1		127.531	5.48498		128.594	2.50778		126.62	4.89575
127.485	4.62676		129.142	38199.5		128.069	4.19778		127.977	4.84818		129.038	3.96734		127.083	5.30214
128.062	5.9081		129.228	4.4595		128.558	5.15557		128.433	3.82442		129.519	5.91643		127.61	5.46417
128.528	4.18757		130.322	51804.4		129.024	2.04067		129.1	175009		130.157	270280		128.041	5.76095
128.868	4.46843		130.841	4.07704		129.138	2.82105		129.858	4.87708		130.677	5.25307		128.47	4.8005
129.348	4.89933		131.263	3.71297		129.808	4.19055		130.32	4.1477		131.103	22470.1		128.911	6.81746
130.172	97956.4		131.695	4.51059		130.13	62755.4		130.953	100903		131.83	5.72		129.389	5.7519
130.614	3.66352		132.212	255607		130.806	3.23532		131.548	5.12554		132.208	3.66543		130.165	88927.4
131.186	70758.1		132.909	27414.6		131.057	3.93126		132.032	127598		133.069	265756		130.645	4.01964
131.717	4.27125		133.067	6.59212		131.838	4.33468		132.663	4.5903		133.545	4.85164		131.073	88209.1
132.141	3.6391		134.068	6.37248		132.112	2.3302		133.161	148878		133.949	2.62223		131.59	5.50212
132.595	5.36245		134.552	4.44605		132.737	5.55256		133.692	4.64888		134.28	4.15996		132.041	6.20395
133.083	197797		134.941	186593		133.17	3.69127		134.163	4.77213		134.753	3.43165		132.483	4.87032
133.632	6.57067		135.497	4.2213		133.721	5.29399		134.543	4.51323		135.151	5.71178		132.996	114423
134.071	4.53379		135.989	3.36878		134.184	5.52848		135.151	117088		135.527	1.86945		133.537	5.05386
134.537	5.45002		136.456	5.84395		134.702	4.1877		135.682	4.03296		135.943	4.86891		133.976	4.23698
134.967	4.54196		136.827	2.4228		135.058	14861.3		136.048	3.60702		136.501	55813.8		134.176	26.205
135.166	26.0042		137.115	73987.1		135.652	3.95687		136.426	4.05795		137.099	61881.2		134.809	5.72135
135.754	5.10499		137.266	4.99913		136.173	6.18539		136.966	4.25613		137.713	4.97959		135.162	13333.5
136.191	5.53613		138.094	4.11347		136.659	3.99963		137.34	7529.26		138.135	4.51298		135.719	7.94374
136.641	5.8936		138.585	6.01068		137.167	16086.3		137.971	3.85864		138.599	4.63119		136.182	4.51837
137.149	278733		139.03	5.16846		137.734	3.51863		138.489	4.78538		139.201	60352.4		136.586	6.12924
137.661	6.25107		139.42	4.19446		138.05	84464.3		138.864	2.75859		139.704	3.98041		137.042	74557.7
138.06	90063.9		139.973	5.47144		138.521	4.68917		139.226	18614		140.151	4.12606		137.599	6.08315
138.59	3.98832		140.4	3.2337		139.005	4.74788		139.743	4.83935		140.532	2.843		138.091	32106.7
138.994	5.63309		140.756	2.59382		139.89	4.96198		140.201	3.86304		140.86	3.44671		138.663	6.46825
139.42	4.28387		141.182	75110.8		140.437	5.78265		140.713	4.2227		141.293	90404.7		139.182	5.77098
139.962	6.20579		141.748	4.3745		140.825	4.10929		141.182	62238.4		141.67	4.56544		139.649	3.89311
140.452	5.4026		142.236	4.0597		141.14	37314.5		141.686	5.09937		142.073	4.15581		140.145	5.71503
140.92	6.81113		142.75	4.34805		141.72	4.79947		142.077	2.42837		142.48	4.05272		140.65	6.75816
141.164	23.8482		143.278	5.72742		142.161	4.95942		142.274	12.0714		142.912	2.24544		141.126	5.83637
141.934	4.55839		143.673	3.42551		142.71	5.00178		142.936	3.07518		143.174	115031		141.617	6.56486
142.302	3.92132		144.081	4.2985		143.156	4.14284		143.309	3.60357		143.67	4.46199		142.036	4.12825
142.789	6.61774		144.43	3.39742		143.679	5.88442		143.763	5.41931		144.001	117395		142.29	53306.5
143.129	20822		144.779	4.8715		144.15	363764		144.203	3.27472		144.309	15200.2		142.75	4.05543
143.671	3.4275		145.229	584805		144.374	3.49906		144.776	4.92963		144.752	4.2139		143.214	7.0278
144.014	3.2458		145.722	3.78236		145.111	333219		145.229	4.57615		145.169	25874.3		143.798	5.94899
144.314	6.58522		146.146	101013		145.574	4.37266		145.618	4.1938		145.705	4.12429		144.293	4.46646
145.231	3.02086e+06		146.323	5.1462		146.321	120020		146.151	222050		146.128	30459		144.828	4.86896
145.555	43385.6		147.128	1.21218e+06		147.009	667274		146.676	4.17228		147.07	2.24658e+06		145.307	79443.4
146.096	372190		147.642	3.4856		147.397	24403		146.995	518915		147.253	4.56425		145.801	4.24651
146.6	3.43194		148.033	20.9073		147.961	3.96308		147.547	5.0014		148.073	3.89373		146.105	148330
147.07	1.388e+06		148.718	6.17013		148.494	4.71143		148.139	42089.5		148.542	4.80014		147.1	1.36086e+06
147.393	8.45054		149.13	17957.7		148.979	5.00196		148.561	3.72681		149.002	310908		147.601	3.42613
147.855	4.92096		149.646	3.41347		149.491	4.29656		149.027	4.0666		149.565	4.70234		148.138	33567.9
148.348	99207.8		150.062	3.54779		149.901	4.1301		149.507	5.74584		150.04	3.13802		148.695	4.88397
148.91	6.01986		150.479	5.38501		150.314	3.41943		150.087	19085.5		150.47	5.03239		149.217	89117.7
149.392	5.91554		150.927	3.78313		150.734	5.36021		150.486	3.29801		151.001	4.35997		149.744	2.90129
149.857	4.24589		151.357	4.80083		151.221	3.05802		150.917	3.21743		151.549	4.04919		150.151	5.12522
150.29	4.99444		151.873	3.61028		151.596	4.35146		151.167	67502.4		152.075	4.96057		150.601	4.47319
150.741	3.97229		152.23	4.98881		152.054	4.64363		151.905	4.95312		152.626	4.78737		151.108	4.68113
151.251	4.63471		152.589	2.86556		152.696	4.89522		152.374	4.72314		153.084	3.15353		151.597	7.06252
151.783	4.38704		152.989	3.45986		153.116	184451		152.817	5.08442		153.55	4.29173		152.22	6.36203
152.303	6.26292		153.441	5.01231		153.647	5.13259		153.342	4.37239		153.971	2.75569		152.655	4.64079
152.722	5.19187		153.969	4.69898		154.14	4.9915		153.847	4.02776		154.505	3.7664		153.013	2.86372
153.17	147464		154.554	4.68028		154.635	3.58601		154.339	4.43697		154.946	63506.6		153.191	4.60652
153.773	5.12957		155.09	36441.7		155.096	118806		154.649	3.68534		155.245	46344.1		154.013	3.72973
154.24	4.05524		155.633	4.06872		155.743	5.52087		155.051	3.51274		155.859	5.1713		154.461	4.91571
154.688	3.97376		156.07	22.194		156.175	3.18066		155.614	3.90828		156.271	4.0479		154.953	4.15711
154.931	7.55691		156.655	4.77803		156.619	3.22646		156.143	5.55594		156.836	3.38665		155.437	5.33963
155.485	4.81445		157.079	4.55581		157.083	4.63175		156.625	5.02579		157.03	4.39797		155.877	2.6108
155.902	5.71851		157.483	4.84778		157.574	4.33722		157.165	34413.6		157.769	2.71993		156.177	125531
156.379	4.33878		157.944	3.82585		158.018	3.28625		157.687	4.80253		158.111	2.79729		156.927	4.48309
156.777	4.21299		158.417	3.47546		158.409	3.62279		158.185	86328.6		158.541	3.90305		157.451	5.23768
157.201	5.40838		159.202	394078		158.804	2.8642		158.837	6.03717		159.061	222689		157.814	3.23046
157.696	5.38394		159.655	4.22968		159.115	63761.1		159.269	3.87833		159.581	4.15698		157.99	4.46357
158.191	4.64949		160.101	205094		159.682	4.52864		159.685	3.73237		160.16	463312		159.092	197790
158.578	5.02674		160.657	3.98243		160.175	4.62987		160.285	53432.2		160.664	4.49081		159.669	7.31481
159.083	30006.8		161.07	106275		160.824	142659		160.741	4.64657		161.294	354661		160.075	138852
159.54	4.92257		161.615	4.47973		161.378	5.59653		161.23	4.14252		161.696	3.26414		160.776	6.41732
160.247	24715.5		162.056	184181		162.232	224919		161.742	4.86068		162.059	162897		161.069	39306.8
160.69	3.7344		162.526	4.6522		162.634	4.56065		162.128	142643		162.629	2.38219		161.539	4.01759
161.187	5.21753		163.075	460882		163.252	354493		162.685	5.21897		163.177	4.82565		162.009	4.60867
161.667	7.31005		163.652	4.23521		163.743	4.15967		163.15	3.86119		163.687	4.10154		162.522	5.88982
162.045	19537.9		164.172	3.74216		164.124	26084.1		163.751	5.12193		164.087	124405		163.093	5.65603
162.099	5.93613		164.614	3.95356		164.687	4.26401		164.14	201336		164.694	3.68472		163.523	5.41161
162.773	1.83002		165.183	626239		165.14	1.41504e+06		164.724	4.1192		165.147	341821		164.02	5.25776
163.149	510028		165.766	5.62587		165.369	4.63427		165.227	332777		165.694	4.63091		164.509	4.63326
163.674	5.65767		166.191	4.20632		166.033	26412.5		165.61	3.55118		166.048	22423.6		164.949	5.12627
164.305	46532		166.657	4.19301		166.554	3.60463		165.961	3.96218		166.499	4.00462		165.411	5.25673
164.72	2.31984		167.062	4.96472		166.958	9.62723		166.44	3.25062		166.944	3.78203		165.796	2.35913
165.127	201724560		167.658	5.5917		167.526	3.67288		166.885	3.74667		167.529	5.46045		166.083	93451.4
165.401	3.16094e+06		168.174	4.1953		168.052	4.40505		167.413	5.26894		168.003	5.55286		166.682	5.6267
166.171	13586556		168.584	3.35539		168.58	4.21414		167.963	4.53743		168.482	4.40874		167.178	6.05741
166.638	5.27265		169.013	5.04706		169.071	4.41208		168.519	6.55131		169.042	103064		167.651	6.85592
167.121	2.27252e+06		169.435	4.39993		169.519	3.5459		168.929	3.45915		169.411	3.46703		168.201	5.36519
167.318	3.78598		169.803	4.00137		169.958	4.79885		169.415	4.21581		169.887	3.90867		168.69	5.24337
168.165	185234		170.248	6.25058		170.428	4.597		169.795	3.45384		170.182	56166.2		169.168	6.46257
168.714	3.82124		170.763	5.77569		171.12	5359.59		170.085	14408.3		170.538	3.72589		169.732	5.1946
169.052	4.90954		171.16	40837.3		171.678	4.65342		170.287	5.2594		170.964	32145.2		170.165	3.68184
169.521	4.63422		171.67	4.67435		172.112	4.52549		171.043	1.56459		171.126	235523		170.522	4.61846
170.012	294320		172.245	5.84177		172.577	3.03559		171.48	5.22429		171.838	4.97913		171.051	112075
170.417	2.5264		172.913	59027.7		172.98	4.92839		172.131	242.592		172.131	109588		171.392	2.40242
170.78	4.00123		173.539	4.69151		173.567	3.86229		172.67	5.16671		172.756	4.80341		171.814	4.75505
171.126	5.72409		174.009	4.76421		173.987	4.39994		173.132	4.09602		173.178	4.19673		172.161	31276.6
171.768	4.87963		174.512	5.22986		174.26	13203.8		173.693	3.90599		173.622	3.94894		172.771	4.74522
172.174	100895		175.281	97712.3		175.105	124394		174.017	3.09431		174.055	79424.9		173.061	133.325
172.668	3.99813		175.934	5.53		175.582	3.32753		174.448	4.49761		174.683	4.64119		173.106	5.82301
173.021	4.15457		176.356	3.71129		175.926	2.45532		174.913	171695		175.116	718025		174.013	24635
173.446	4.30019		176.84	4.90643		176.045	4.59126		175.583	4.91726		175.671	42860.8		175.104	718864
174.036	37345.6		177.382	5.29303		176.821	4.41356		176.118	4.87656		176.091	82933.3		175.621	3.98012
174.493	4.94676		177.847	5.37525		177.338	4.45942		176.673	5.79675		176.674	3.25108		175.887	2.08931
175.151	174746		178.339	4.09559		177.83	4.28506		177.18	3.69488		177.114	160326		176.437	6.38909
175.571	4.62578		178.94	70935.3		178.343	4.59442		177.627	3.34916		177.643	3.91144		176.965	92476.5
175.944	3.76599		179.213	36670.7		178.716	2.77375		178.162	3.87808		178.106	24998.1		177.504	4.74524
176.225	5.48191		179.767	3.95487		179.295	147059		178.606	5.1481		178.627	4.32465		177.854	4.69301
176.982	89662.9		180.169	2.77469		179.793	4.93589		179.001	2.84331		179.038	3.89164		178.429	5.77691
177.503	5.46183		180.602	3.721		180.281	3.60484		179.303	71665.5		179.546	4.9898		178.94	5.15671
178.004	4.6452		181.124	4.33601		180.662	3.10385		179.948	4.82177		179.911	4.53558		179.444	4.61712
178.474	4.94407		181.709	5.74404		181.092	231307		180.31	2.90234		180.392	4.09226		179.834	4.42609
179.018	4.40594		182.134	5.60453		181.486	3.65234		180.672	4.06492		181.206	484587		180.269	6.41273
179.519	5.47044		182.522	2.57995		182.012	4.79257		181.103	336664		181.666	3.7417		180.773	6.28429
180.001	4.06355		183.02	4.19707		182.499	6.23442		181.717	4.707		182.153	3.82718		181.255	3.27754
180.554	4.56641		183.477	5.32477		183.078	125401		182.13	2.79673		182.651	4.03178		181.535	3.24523
181.103	88592.7		183.888	123102		183.674	4.49872		182.658	4.88917		183.26	4.53372		181.792	2.56627
181.759	5.23292		184.533	4.64471		184.153	2.79071		183.195	5.32162		183.709	4.30625		181.953	3.20629
182.118	116640		184.943	3.55414		184.672	4.23405		183.705	4.38167		184.188	4.37052		182.746	4.99173
182.719	4.75601		185.416	2.71191		185.101	5.23793		184.099	4.06414		184.69	3.9854		183.224	4.65409
183.187	3.91489		186.061	8138.2		185.673	4.45277		184.615	4.14234		185.196	4.92119		183.721	5.54301
183.685	5.12975		186.606	5.09233		186.167	116344		185.208	187900		185.703	4.00897		184.296	5.4222
184.211	5.60728		187.074	439564		186.638	4.22296		185.61	2.73708		186.271	5.02669		184.759	4.83238
184.694	3.39776		187.673	4.75861		187.202	6.53085		186.122	4.81629		186.751	3.77396		185.222	3.88798
185.091	5.29534		188.132	3.69116		187.665	4.22012		186.575	4.67572		187.148	3.58925		185.64	6.02693
185.657	4.95683		188.538	5.41985		188.147	3.91762		187.028	4.44637		187.589	5.15528		186.145	5.32272
186.113	4.74968		189.167	35776.7		188.595	3.0917		187.442	2.40609		188.019	2.79945		186.539	2.58127
186.59	5.06614		189.657	4.81623		189.013	95559		187.76	2.34999		188.391	4.15687		186.937	35656.2
187.187	67134.1		190.137	485892		189.702	4.08446		188.289	5.19033		188.951	60172.9		187.735	5.07417
187.742	15.0429		191.016	580164		190.046	253140		188.771	3.5979		189.649	4.55744		188.278	4.53036
188.17	3.00981		191.604	4.96909		191.114	365858		189.062	2.43443		190.096	989119		188.723	4.2184
188.602	5.28306		192.151	8.03192		191.594	4.38327		189.637	4.53804		190.664	5.59129		189.017	306596
188.988	393934		192.638	4.2018		192.058	5.0903		190.135	76959.8		191.001	457412		189.461	5.00579
189.532	6.53752		193.173	5.59871		192.547	4.84568		191.128	512495		191.628	4.13561		190.165	474225
190.095	561916		193.734	5.04629		193.035	97797.9		191.641	3.32922		192.057	316553		190.594	5.04708
190.262	4.64152		194.199	4.33909		193.605	3.26745		192.121	5.75963		192.565	4.16116		191.026	226602
191.078	386540		194.642	3.80359		193.955	3.43489		192.6	4.23161		193.081	10.4431		191.641	7.2562
191.693	4.57048		195.101	4.51771		194.403	3.37264		193.143	5.85754		193.567	5.41224		192.136	97505.1
191.986	125994		195.552	5.07186		194.955	47907.8		193.583	3.51082		193.994	3.93838		192.559	4.19663
192.499	4.01916		196.093	4.03338		195.559	5.65762		194.084	4.45983		194.415	4.70241		193.07	6.24503
193.051	4.77787		196.65	5.57295		195.978	3.46053		194.616	5.81155		194.893	4.88808		193.61	4.01503
193.484	3.67632		197.085	188907		196.461	4.22044		195.105	180076		195.294	4.23303		194.115	147569
193.906	5.0486		197.655	4.35825		196.85	2.1904		195.639	5.09527		195.77	3.69284		194.677	5.75145
194.37	4.89156		198.014	163580		197.215	4.92011		196.144	4.45913		196.095	55849.7		195.226	5.25338
194.885	4.2377		198.625	5.2602		197.601	4.09373		196.604	3.6393		196.622	5.43206		195.684	6.42591
195.475	5.28215		199.124	50514.2		198.075	5.16662		197.067	4.43247		197.039	12.155		196.182	6.00015
195.973	4.83999		199.503	4.44448		198.546	4.21126		197.494	4.07124		197.714	4.97201		196.729	6.07445
196.439	5.14807		200.21	28972.8		199.09	4.14474		198.015	4.12904		197.969	3.77008		197.332	5.47714
196.889	3.31112		200.574	4.54075		199.515	3.27773		198.489	4.95765		198.719	5.70484		197.805	6.17761
197.409	5.25008		201.047	4.29795		200.017	4.54455		198.973	4.05512		199.155	35302.2		198.27	5.47242
198.067	235965		201.499	4.45965		200.45	2.92709		199.529	4.33317		199.73	5.14082		198.779	5.16362
198.647	5.00214		202.012	5.92177		200.879	4.64265		200.021	39664.1		200.163	3.85995		199.306	6.47305
199.121	4.7381		202.552	5.84625		201.298	3.32817		200.693	5.35754		200.564	3.22725		199.773	4.68409
199.638	5.76194		203.012	4.50903		202.022	4.33294		201.1	1.51301		200.974	4.75257		200.156	4.37811
200.095	4.71425		203.433	3.45719		202.51	5.36508		201.447	4.85436		201.238	5.85303		200.666	5.3701
200.568	4.62281		203.891	4.52498		202.98	4.10051		201.895	4.76428		202.04	4.78271		201.143	5.99718
200.96	3.22276		204.178	11.3596		203.542	5.04552		202.344	3.44602		202.651	4.05745		201.627	3.37994
201.342	4.00679		204.707	5.22788		204.213	5.51578		202.669	2.51147		203.084	39252.2		202.123	7.26003
201.903	4.60918		205.302	5.5021		204.66	4.67607		203.176	5.12006		203.661	3.17062		202.57	4.61214
202.41	4.49877		205.811	5.01168		205.244	4.65892		203.567	3.6655		204.167	5.20271		203.042	33759.5
203.022	3.9909		206.127	3.03068		205.839	5.72741		204.058	16.8809		204.629	4.06724		203.587	5.69494
203.353	2.26765		207.105	18837.9		206.349	4.79746		204.572	4.46306		205.145	6722.44		204.104	7.33242
203.647	3.20986		207.642	5.73782		206.726	3.17767		205.092	58181.2		205.757	4.80728		204.618	6.23603
204.075	3.71393		208.058	23938.9		207.296	6.81609		205.609	4.48708		206.245	4.56382		205.152	19012.2
204.631	5.02077		208.495	3.89969		207.75	3.13062		206.067	4.89238		206.631	3.64426		205.728	6.30249
205.198	6.29797		208.969	5.58127		208.181	4.00338		206.495	3.57498		207.059	2.86664		206.234	5.99255
205.698	5.85509		209.429	4.00096		208.614	3.18769		207.007	5.4761		207.531	4.51989		206.68	3.91429
206.192	4.14435		210.07	119822		209.201	70395.7		207.522	4.14338		208.001	3.5351		207.25	64576.6
206.68	5.70984		210.603	4.65429		209.746	5.80937		208.061	42757.6		208.433	4.68336		207.81	5.44634
207.251	5.94942		211.05	4.90321		210.2	4.367		208.525	4.25018		209.021	35332.9		208.249	5.24594
207.687	4.78707		211.536	4.74379		210.751	4.64659		209.046	3.66657		209.395	3.33615		208.704	7.26365
208.002	230.771		212.116	5.74883		211.351	5.28478		209.505	3.32489		209.992	4.92571		209.126	3.47734
208.42	5.79138		212.61	3.3166		211.908	5.6178		210.082	4.95705		210.448	4.76823		209.625	5.42666
208.945	4.97824		212.953	4.09896		212.398	4.45933		210.513	4.95225		210.99	4.92107		210.121	4.8705
209.397	6.09261		213.416	5.23403		212.838	4.44004		210.949	3.35135		211.383	2.94907		210.631	3.94522
209.908	5.84705		213.946	6.06122		213.313	4.53684		211.5	5.65824		211.858	4.5941		210.952	3.97007
210.53	4.29146		214.513	5.96437		213.659	4.8134		211.941	2.53195		212.307	5.02849		211.284	4.08517
211.197	381632		215.143	1.38347e+06		214.167	3.53687		212.303	4.00534		213.13	35140.5		211.785	4.27998
211.566	4.28374		215.673	4.95857		214.629	4.49927		212.818	4.40716		213.631	4.37967		212.262	4.23272
211.942	3.54445		216.076	284017		215.139	2111946		213.193	3.60601		214.106	2.66853		212.703	5.62315
212.413	5.77749		216.626	6.77573		215.607	4.47129		213.719	4.86847		214.585	4.55316		213.161	193465
212.857	4.48965		217.228	467859		216.103	372350		214.26	5.36695		215.145	2.26569e+06		213.738	5.66747
213.376	5.90435		217.829	4.87785		216.681	3.84233		214.766	4.2778		215.685	4.28408		214.237	5.15317
213.867	6.15231		218.208	4.91936		217.24	378742		215.075	880682		216.208	185603		214.675	3.64476
214.374	6.07897		218.66	4.85307		217.696	4.45812		215.957	434246		216.744	5.15718		215.147	420018
215.098	1.24244e+06		219.164	4.02074		218.06	2.11582		216.65	2.83072		217.236	276331		215.653	3.26579
215.73	6.55837		219.672	5.10188		218.423	4.29991		217.173	401402		217.791	5.76871		216.1	109469
216.14	193691		220.102	3.84418		219.098	5.09082		217.725	4.28724		218.139	54224.2		216.62	4.50687
216.712	4.05172		220.709	4.80803		219.705	6.98095		218.2	4.43195		218.728	5.13351		217.207	116822
216.969	71450.7		221.154	2.74753		220.122	3.63876		218.694	4.89268		219.223	4.06755		217.697	5.88728
217.536	5.42099		221.69	5.30113		220.569	4.55275		219.13	141744		219.713	4.28756		218.231	5.47109
218.001	5.11218		222.237	5.27515		221.085	5.34418		219.613	5.0263		219.998	231205		218.786	5.85918
218.579	5.40173		222.723	4.15061		221.564	3.77258		220.129	40514.4		220.642	5.85843		219.252	4.7593
219.045	5.26197		223.075	3.98517		221.927	3.56574		220.591	2.54754		221.115	4.2272		219.739	4.55432
219.592	5.9663		223.66	4.77182		222.354	3.43695		221.034	4.87792		221.575	3.38333		220.206	5.0869
220.061	31127		224.186	4.5371		222.707	4.1378		221.469	3.59212		222.043	6.01596		220.869	53472.9
220.564	3.95109		224.645	4.45731		223.198	4.72372		222.017	5.62372		222.545	3.91334		221.38	5.31432
221.127	5.34524		225.175	7.45315		223.644	3.46638		222.481	4.64041		223.078	5.16247		221.903	5.07617
221.591	4.24382		225.747	5.72982		224.046	5.48118		222.906	4.68308		223.551	4.97927		222.324	3.93708
222.107	5.45206		226.256	4.5678		224.608	4.85268		223.37	5.5725		224.084	4.98689		222.791	5.39995
222.562	3.64146		226.729	3.35573		225.021	2.91509		223.877	4.35722		224.665	5.91093		223.288	5.56627
223.044	1847522		227.21	4.75497		225.389	4.19733		224.287	4.03214		225.216	46761.6		223.793	5.07925
223.508	2.94394		227.801	5.49021		225.991	5.33219		224.795	5.0627		225.847	139554		224.192	5.04142
224.026	282831		228.21	3.67553		226.404	1.97955		225.06	55199.3		226.349	4.31402		224.717	4.4954
224.633	4.10861		228.68	2.714		226.885	4.73028		225.57	3.89478		226.771	3.22207		225.18	5.78531
225.071	644220		229.122	5.74389		227.357	3.76749		226.099	4.80206		227.072	14514.5		225.563	4.2157
225.621	3.79234		229.598	3.75183		227.769	5.88553		226.61	3.96771		227.631	5.781		226.12	5.39127
225.954	3.31318		230.159	5.53844		228.304	4.12952		227.054	3.90821		228.167	5.7205		226.595	3.56301
226.347	4.19423		230.533	3.73296		228.753	4.48667		227.612	4.22743		228.633	4.51809		227.054	153472
226.853	5.24003		231.004	4.66204		229.138	3.2475		228.06	3.59464		229.11	3.79492		227.58	7.2418
227.433	4.66845		231.504	3.94562		229.865	51422		228.478	4.0977		229.617	5.24077		228.094	3.75335
228.066	55285.1		232.105	5.12407		230.408	3.44102		228.976	4.21516		230.192	225932		228.568	3.3112
228.647	5.16697		232.488	3.34697		230.946	5.50261		229.43	3.47129		230.669	4.11333		228.985	5.36514
229.218	5.5411		233.02	4.93103		231.54	6.0993		229.944	5.31121		231.207	4.63742		229.447	6.08092
229.617	4.84393		233.516	4.5352		232.048	5.30737		230.486	3.38628		231.702	3.8452		229.923	5.80936
230.197	111697		233.94	4.37365		232.515	4.57921		231.066	64075.8		232.109	5.06535		230.258	3.51722
230.776	5.84731		234.431	3.73928		232.939	3.91767		231.45	1.79492		232.499	3.55502		230.747	4.59882
231.165	4.22059		234.883	5.44043		233.495	4.67821		231.868	5.46331		233.109	113733		231.204	3.32508
231.639	5.39092		235.285	2.44066		234.042	6.34459		232.301	4.72749		233.683	5.15727		231.594	6.36636
231.965	236901		235.73	4.33385		234.577	5.03172		232.88	5.73781		234.255	4.75771		232.055	32777.3
232.53	4.09422		236.209	3.98916		235.109	4.89603		233.381	4.46429		234.854	4.71089		232.567	6.36239
233.132	4227134		237.166	227444576		235.532	4.18191		233.886	4.20585		235.328	4.36084		233.105	6.23366
233.614	3.95774		237.585	2752170		236.061	4.64074		234.244	92083.5		235.646	2.57015		233.653	5.78874
234.107	465205		238.179	37656184		236.443	3.31347		234.775	5.05648		235.955	71660.1		234.019	6.25783
234.934	138654		238.5	228196		236.912	3.83556		235.361	4.76532		236.516	5.09487		234.501	3.36179
235.473	5.05812		239.189	3.68326e+06		237.154	55207.3		235.88	5.30858		237.115	261055		234.897	5.26162
235.856	5.29351		239.479	5.04535		237.199	4.8199		236.397	4.42384		237.409	5.18672		235.368	4.95655
236.413	5.04307		240.224	168075		238.249	306300		236.884	5.34268		238.173	118280		235.866	5.57865
236.881	5.02866		240.354	6.46469		238.731	4.75864		237.102	21410		238.636	4.68088		236.325	5.72975
237.242	4.21687		241.33	6.09571		239.204	4.71642		237.229	5.04097		239.174	6.03443		236.836	5.97935
237.577	1.9255		241.817	4.23854		239.698	4.29352		238.106	5.9747		239.798	5.50844		237.237	60580.2
237.898	5.49224		242.345	45400.2		240.19	3.74705		238.652	4.94691		240.209	3.01271		237.84	6.64196
238.44	6.18912		242.852	4.50656		240.735	4.84595		239.242	4.28712		240.711	5.1386		238.143	263207
238.953	135962		243.299	3.69081		241.188	3.72175		239.684	6.08209		241.231	4.56819		238.64	4.88691
239.468	5.91418		243.706	4.01612		241.657	4.84521		240.23	6.55633		241.8	4.65255		239.195	27951.2
239.949	5.73469		244.129	4.19923		242.176	4.51775		240.779	5.44936		242.266	3.27797		239.763	5.74967
240.439	3.91482		244.588	3.67492		242.709	5.45135		241.311	5.2959		242.71	4.53781		240.226	7.14678
240.993	82702.1		245.048	5.05569		243.354	5.52386		241.755	3.63217		243.098	2.8268		240.778	5.49974
241.554	5.47639		245.54	4.64126		243.8	2.86954		242.219	14273.9		243.604	4.85382		241.197	5.19966
241.947	4.14784		246.044	5.3319		244.299	3.93318		242.723	5.33254		244.058	3.14041		241.733	6.34127
242.508	4.7728		246.464	3.91866		244.814	3.15811		243.195	3.91703		244.534	4.94461		242.153	4.76639
242.893	3.58092		246.91	3.83529		245.071	36908.4		243.643	4.6502		245.161	147.984		242.599	5.91756
243.234	4.71974		247.394	4.49484		245.637	5.49959		244.099	5.27204		245.684	4.22814		243.16	30735.3
243.782	4.66998		247.81	3.98381		246.175	4.84314		244.513	2.91776		246.157	3.27617		243.801	4.24212
244.287	5.04169		248.261	4.0255		246.707	3.82959		244.991	3.79825		246.62	4.85996		244.143	38941.2
244.79	5.45673		248.748	5.00098		247.289	6.22769		245.433	4.3861		247.097	5.63484		244.778	6.42725
245.321	4.27625		249.329	5.32648		247.932	6.71027		245.816	2.66386		247.625	4.27039		245.301	7.34042
245.758	4.62195		249.818	3.91366		248.442	4.18614		246.292	4.63085		248.041	77450.9		245.773	5.17612
246.342	4.43324		250.296	5.67385		248.929	4.91974		246.717	3.92872		248.585	4.15654		246.22	2.75845
246.734	4.22661		250.975	5.13466		249.338	3.54434		247.181	4.2803		248.88	222730		246.615	4.87013
247.224	4.36183		251.351	2.9828		249.918	4.59953		247.717	3.38936		249.211	4062.6		247.141	254074
247.763	5.35934		251.762	3.02783		250.362	4.23621		248.173	6.23608		249.861	4.72199		247.639	7.30169
248.196	5.41243		252.214	4.556		250.802	3.85276		248.793	4.49865		250.29	2.86007		248.126	6.11125
248.687	3.5441		252.696	4.17907		251.072	242948		249.29	3.0074		250.727	4.50774		248.592	5.48275
249.05	3.69416		253.107	3.17825		251.636	3.49274		249.702	4.39393		250.965	5.62635		249.151	156.921
250.085	5914555		253.673	7.31112		252.088	3.95939		250.203	4.70345		251.755	4.43665		249.665	4.22841
250.365	5.154		254.264	6.60127		252.604	4.68072		250.663	4.61393		252.285	4.36784		250.14	3.8509
251.078	684047		254.752	3.07392		253.079	3.60604		251.161	3.93676		252.827	5.42982		250.502	4.88309
251.58	3.34505		255.274	4.0993		253.244	3.83967		251.638	4.51948		253.317	4.11391		250.948	5.81602
252.12	3.93011		255.766	5.74996		254.169	4.4351		252.199	4.6242		253.719	3.12708		251.476	5.22551
252.619	4.58325		256.275	3.52043		254.619	4.04372		252.624	5.20824		254.276	4.69419		251.918	5.40262
253.222	7.40195		256.739	4.50884		254.937	3.13538		253.111	4.42371		254.775	4.10583		252.487	5.4786
253.846	5.00388		257.197	3.10832		255.265	1.2161		253.623	4.88697		255.38	4.57192		252.96	4.22703
254.305	5.46085		257.531	3.37797		255.374	5.87373		254.37	246553		255.776	3.97366		253.423	4.27885
254.805	5.09506		258.029	4.07878		256.33	3.96009		254.913	5.28046		256.224	3.57825		253.864	4.83582
255.165	4.06813		258.509	3.53333		256.758	4.04574		255.359	85389.1		256.663	3.99538		254.219	94355.5
255.472	3.3519		258.969	4.60207		257.312	2.81975		255.914	5.70692		257.141	4.72125		254.825	4.65183
255.928	40948.4		259.396	3.98979		257.759	4.81519		256.387	4.07291		257.582	4.43255		255.25	4.48826
256.447	4.77899		259.977	5.19664		258.28	3.82848		257.068	163579		258.117	4.7959		255.798	5.90905
256.963	6.37584		260.495	4.4512		258.724	5.67088		257.688	6.25278		258.606	3.48705		256.339	4.79422
257.574	5.27009		261.086	75714.8		259.18	3.60736		258.307	5.98424		259.078	63428.2		256.876	4.76913
258.009	5.45981		261.647	3.88335		259.591	5.39386		258.858	4.4677		259.435	4.81513		257.348	4.90511
258.549	3.84849		262.215	5.5429		260.148	5.30468		259.345	4.74621		260.024	4.52075		257.688	3.56739
258.898	119073		262.745	5.01139		260.656	5.51765		259.859	7.55161		260.578	5.12875		258.145	3.43713
259.501	5.15994		263.343	22973		261.171	4.33897		260.429	4.86028		261.125	4.92366		258.458	2.794
259.973	5.11899		263.778	2.64228		261.618	3.45362		260.914	4.00851		261.579	3.54945		258.955	5.60609
260.467	6.36811		264.316	4.3795		262.107	3.9945		261.403	4.98349		262.077	2.76687		259.496	5.72904
260.937	129292		264.801	4.95589		262.645	6.05299		261.956	4.60904		262.445	3.75291		260.099	34427
261.457	4.11132		265.273	3.67381		263.135	3.39673		262.592	6.07859		263.153	60442.2		260.574	4.33642
261.973	5.4206		265.682	4.37185		263.504	2.99165		263.081	3.7412		263.63	3.27773		261.121	4.52963
262.499	5.82359		266.181	4.00254		263.966	4.98919		263.624	4.18744		264.086	4.59493		261.498	4.58114
262.842	5.95742		266.64	4.4573		264.456	4.99413		264.106	4.15368		264.603	4.34189		261.968	4.43337
263.698	4.5556		267.115	2.91932		264.948	4.38726		264.592	4.37628		265.212	5.67073		262.397	3.1389
264.215	4.83782		267.385	240285		265.436	178112		265.117	4.05917		265.657	4.99854		262.813	4.20788
264.787	5.56161		267.984	3.8934		265.934	3.24793		265.578	4.16137		266.164	4.23871		263.195	18200.4
265.336	4.26623		268.415	4.39624		266.26	3.57785		266.091	4.92604		266.646	3.1001		263.739	4.59291
266.174	65605.6		268.753	1.29438		266.767	4.36621		266.594	4.85357		267.041	3.66523		264.201	4.6563
266.682	5.55055		269.165	5.14411		267.411	4.91453		267.138	4.34049		267.552	3.28746		264.705	5.05026
267.385	26157.9		269.627	3.40892		267.885	4.22836		267.617	6.60065		268.018	3.70686		265.046	315547
267.956	71055.6		270.278	5.7682		268.454	5.98801		268.111	3.97434		268.63	4.69774		265.542	3.98738
268.505	5.05702		270.811	5.66443		268.994	5.09535		268.454	1.92365		269.034	3.29159		266.006	8010.46
268.986	3.34135		271.373	5.71343		269.573	5.47757		268.946	4.80772		269.583	3.94652		266.366	3.46079
269.419	5.75475		271.827	4.37012		270.146	6.01923		269.462	4.02273		270.051	5.34754		266.801	4.94623
269.952	5.58802		272.306	4.09952		270.571	3.52698		269.922	3.49204		270.577	4.48546		267.319	5.24655
270.503	3.90376		272.789	4.33471		271.15	4.75702		270.373	4.86111		271.059	5.02973		267.861	6.14428
271.048	379604		273.309	5.97092		271.626	4.62066		270.912	4.20532		271.555	4.44293		268.345	4.44447
271.549	5.21343		273.838	4.19553		272.105	4.74965		271.352	4.96698		272.039	4.56963		268.802	4.39476
272.138	5.07381		274.281	4.41784		272.746	4.92788		271.82	4.14961		272.501	4.31707		269.304	5.00972
272.625	4.70885		274.761	5.22643		273.288	4.80111		272.153	53310.8		273.069	9.2774		269.861	4.30631
273.111	4.83579		275.236	4.54172		273.808	4.64622		272.744	5.56354		273.745	5.71507		270.268	4.03934
273.507	2.94171		275.682	4.56903		274.279	5.61551		273.274	6.15666		274.161	4.17439		270.702	3.81916
274.134	100679		276.216	5.69844		274.688	3.28953		273.65	2.36433		274.709	4.28584		271.076	5.80738
274.681	3.97348		276.686	3.22269		275.095	4.5999		274.086	5.83138		275.312	4.9571		271.586	4.62927
275.212	29395.3		277.222	4.69215		275.589	4.67646		274.618	5.16104		275.757	4.36651		272.092	4.12022
275.86	4.55312		277.726	3.95322		276.067	5.07395		275.012	4.43059		276.237	4.73538		272.522	4.95258
276.24	4.61223		278.162	4.78784		276.588	5.62804		275.494	3.46189		276.796	16782.3		272.909	3.66901
277.106	709701		278.624	3.57095		277.255	4100993		275.966	4.98221		277.313	4.14988		273.355	6.90978
277.647	5.04975		279.145	4.53092		277.642	61992.6		276.451	5.73169		277.926	5.62849		273.922	4.96228
278.07	3.8925		279.695	4.12859		278.301	1.40136e+06		276.964	4.2771		278.39	4.09062		274.322	3.61312
278.576	4.46281		280.13	3.97447		278.911	4.49751		277.528	5.40719		278.986	38103.8		274.933	3.96151
279.142	150365		280.611	6.15123		279.289	20235.2		278.026	4.20939		279.572	5.71292		275.164	19926.5
279.69	4.95804		281.07	275555		279.812	5.43179		278.653	6.25093		280.104	4.08986		275.657	4.34699
280.301	4.16898		281.633	5.1341		280.246	2.89654		279.134	3.47094		280.615	4.62514		275.987	3.91325
280.708	4.01391		282.163	3.98634		280.713	6.84436		279.575	3.42095		281.051	2.79043		276.61	5.09112
281.144	4.11265		282.601	4.90855		281.174	3.66994		279.931	3.76867		281.386	3.92477		277.043	4.17913
281.754	5.35665		283.166	1.88559e+06		281.684	4.02085		280.422	3.64724		281.863	3.10626		277.395	2.92013
282.323	4.81667		283.366	101656		282.083	66901.7		281.002	59640.8		282.243	3.48376		277.744	5.1088
282.78	5.15962		284.169	325268		282.624	4.17402		281.505	4.31685		282.591	3.14738		278.247	5.913
283.224	43321.1		284.74	4.99385		283.175	5.5405		282.014	4.16729		283.105	4.68331		278.714	4.30893
283.816	4.14094		285.292	320736		283.708	4.04661		282.582	4.40237		283.629	4.27358		279.106	3.16937
284.046	9.01123		285.77	4.89698		284.266	4.86176		283.001	2.97856		284.106	13.0801		279.462	3.77139
284.587	4.62364		286.262	4.38178		284.69	2.43559		283.318	93233		284.725	6.32274		279.843	3.47677
285.166	399853		286.702	3.37685		285.134	5.15235		283.738	3.21828		285.235	28826.3		280.027	4.73765
285.344	5.35747		287.076	4.6656		285.601	4.1304		284.235	4.85338		285.888	6.70475		280.987	6.22223
286.073	5.89416		287.562	4.21002		286.071	4.7322		284.742	5.24114		286.328	4.94164		281.451	3.89643
286.638	6.28925		288.098	4.33153		286.547	4.35537		285.262	4.8364		286.752	4.87384		281.857	5.13433
287.329	4.60106		288.578	3.18071		286.967	4.68924		285.805	5.45451		287.152	171971		282.39	5.0073
287.782	4.63731		288.92	2.3715		287.496	6.12314		286.409	5.1975		287.585	4.15562		282.8	4.84657
288.241	4.3611		289.329	4.63175		288.069	5.68678		286.884	4.84453		288.026	3.93505		283.431	111273
288.735	4.23388		289.881	5.39172		288.649	4.21819		287.435	5.76086		288.604	5.06889		283.965	5.34274
289.31	35043.3		290.333	3.10266		289.058	4.14236		287.951	5.73035		289.251	5.52513		284.409	3.65803
289.818	3.19406		290.882	4.07546		289.457	3.32229		288.453	5.50727		289.641	4.48862		284.771	5.14935
290.283	5.42754		291.439	5.58053		289.941	4.41726		289.134	131031		290.073	5.06113		285.289	5.00545
290.765	4.41837		291.946	5.62236		290.492	4.18583		289.776	6.07484		290.569	3.474		285.873	6.23733
291.096	175805		292.498	4.03807		290.91	4.26443		290.351	4.44935		291.009	3.92609		286.399	4.96346
291.693	5.23133		292.913	4.38486		291.502	4.29907		290.91	5.21795		291.479	5.51847		286.785	4.76957
292.202	4.51494		293.466	4.46087		291.967	4.38387		291.441	4.36646		291.875	2.7826		287.239	5.94942
292.611	4.00327		293.879	3.53082		292.563	5.4283		291.884	5.61341		292.221	3.78173		287.789	7.14939
292.978	191899		294.375	5.25282		293.147	4.2538		292.361	3.99019		292.758	5.33921		288.261	5.06058
293.473	4.9825		295.149	791487		293.662	4.2583		292.836	4.60266		293.239	5.99082		288.839	7.15324
293.997	4.00558		295.658	4.05792		294.161	4.68121		293.337	3.9875		293.835	4.64585		289.381	6.52327
294.527	5.10557		296.253	392950		294.605	4.84983		293.813	3.47179		294.226	5.13207		289.8	5.07967
295.073	221551		296.715	5.03248		295.134	5.26936		294.262	4.28686		294.778	4.56487		290.423	6.33604
295.413	2.54346		297.15	704557		295.632	3.71848		294.76	4.49744		295.311	4.55263		290.961	6.66033
295.997	64977.1		297.797	5.17403		296.089	4.82227		295.263	4.79501		295.818	5.029		291.593	6.11592
296.63	6.46626		298.316	5.4494		296.594	3.62999		295.819	4.75278		296.209	4.99484		292.139	6.14225
297.195	4.58322		298.836	3.92753		297.059	4.97596		296.127	2.89933		296.718	5.53507		292.696	6.07324
297.72	5.4775		299.281	3.39716		297.55	4.43226		296.584	4.82352		297.373	193525		293.261	5.54552
298.167	4.43891		299.653	3.22501		298.019	4.54566		297.062	4.27804		297.871	5.27921		293.79	5.57185
298.677	5.37828		300.069	3.37732		298.553	5.3466		297.551	3.33696		298.35	4.64427		294.265	5.09954
299.114	345538		300.507	4.17182		299.135	4.33816		297.94	3.7445		298.911	4.68698		294.77	4.05541
299.657	5.77457		300.963	4.17275		299.79	6.41037		298.247	92037.8		299.318	4.2298		295.307	5.00225
300.229	5.81023		301.497	5.17364		300.237	4.8742		298.749	4.34384		299.941	4.06956		295.919	6.41976
300.656	3.34558		302.008	4.13311		300.79	4.76636		299.14	2.5248		300.431	5.41251		296.43	4.41635
301.043	94237		302.598	6.61715		301.347	5.32334		299.656	4.71677		301.036	175.875		297.107	29232.3
301.459	3.56689		303.022	4.49436		301.906	74468.9		300.244	5.53465		301.567	4.4143		297.6	5.26905
301.921	4.56654		303.663	6.09045		302.446	3.60714		300.779	5.75243		301.968	3.07952		297.892	47265.6
302.37	5.1411		304.213	5.42315		302.933	4.58537		301.264	5.15187		302.252	107038		298.466	5.33664
302.835	3.83033		305.069	14899825		303.347	3.70848		301.709	3.9133		302.849	4.10474		298.896	3.49497
303.281	4.43214		305.407	114894		303.844	5.01744		302.238	3.49981		303.424	4.66406		299.305	5.23152
303.807	5.6656		306.188	1.61489e+06		304.305	4.91385		302.681	4.12708		304.245	10614247		299.773	2.72751
304.261	5.00663		306.497	52682.7		304.825	5.87574		303.244	4.85775		304.807	499791		299.942	4.11987
304.74	5.3652		306.924	2.44948		305.391	3.91943		303.796	4.90656		305.225	3.67226e+06		300.946	68321.9
305.297	4.6626		307.213	283149		305.917	5.80136		304.335	51867.1		305.863	60654.7		301.171	4.15651
305.723	3.67559		307.919	5.822		306.476	4.99065		304.966	5.12275		306.305	477395		301.903	3.16081
306.318	6.33516		308.324	3.04845		306.92	4.42027		305.264	78801.8		306.824	145927		302.403	5.24715
307.065	238715		308.748	4.36889		307.36	4.18543		305.91	6.0447		307.16	31558.6		303.002	4.14467
307.585	5.65614		309.255	4.41298		307.887	4.59647		306.408	4.60421		307.723	6.24129		303.454	4.84108
308.165	533029		309.801	3.99631		308.365	4.18387		306.982	6.22965		308.23	4.21154		303.948	3.08162
308.864	149200		310.195	3.55116		308.879	4.5937		307.432	4.65386		308.734	3.82051		304.354	4.38506
309.461	5.12171		310.637	5.57709		309.376	4.17248		307.932	4.16286		309.259	4.96414		304.942	5.04717
309.944	63640.7		311.201	4.83535		309.847	3.97263		308.424	5.33478		309.656	3.40723		305.419	5.04321
310.456	5.94739		311.701	4.82283		310.375	4.07881		308.934	4.40883		310.148	4.62816		305.873	4.97419
310.964	169504		312.171	79792.8		310.865	6.5256		309.394	4.18984		310.904	126467		306.477	6.98974
311.039	4.819		312.859	4.62219		311.329	3.59598		309.826	4.17818		311.538	4.46944		306.942	5.18581
312.015	27761.1		313.259	4.44558		311.907	5.55576		310.322	4.77335		312.014	59526.7		307.456	5.53783
312.687	5.62996		313.845	6.12077		312.46	3.41703		310.756	5.27416		312.561	4.35768		307.936	4.98783
313.236	6.46511		314.408	4.87769		312.848	3.923		311.272	4.78324		313.129	5.86176		308.456	5.22256
313.709	4.03525		314.77	1.3231		313.151	630690		311.658	2.82984		313.567	3.03473		308.931	5.22256
314.194	4.13223		314.968	5.70095		313.361	4.16513		312.184	4.06682		314.011	4.97429		309.399	4.42946
314.763	4.04874		315.916	4.70637		314.174	308662		312.672	4.56865		314.54	5.19391		309.965	6.41839
315.255	5.13419		316.388	4.22683		314.657	4.82537		313.094	101194		315.017	2.94202		310.364	2.71328
315.804	6.00079		316.852	4.57856		315.215	63471.5		313.766	5.16249		315.447	4.41175		310.673	4.47454
316.253	5.29506		317.416	5.09593		315.801	4.72963		314.282	5.93055		316.106	5.24685		311.143	4.25788
317.022	151970		318.015	152088		316.395	5.48842		314.86	4.95359		316.645	3.94356		311.551	4.20594
317.296	28547.9		318.421	3.41891		316.91	5.33238		315.32	3.50598		317.101	3.86808		311.946	5.14962
318.04	44600.5		318.964	4.2491		317.416	4.12512		315.666	4.29812		317.7	5.59669		312.431	15824.9
318.665	5.65978		319.543	5.06832		317.985	5.4501		316.161	5.05047		318.281	3293.53		312.899	4.07208
319.179	4.31363		319.985	3.31077		318.468	3.14934		316.738	5.97013		318.938	5.04377		313.291	5.18552
319.755	4.15922		320.434	4.57219		318.931	3.32731		317.327	7.0548		319.452	4.6241		313.833	5.61632
320.339	5.03003		321.016	208890		319.368	5.28963		317.861	5.6129		319.992	4.72631		314.291	4.37401
321.071	88360.8		322.069	12774232		319.86	3.14874		318.434	5.32879		320.597	5.36666		314.797	4.74259
321.605	4.58604		322.595	517975		320.215	1.49855		319.032	3.81588		321.187	6.12973		315.294	5.07935
322.037	5.11067		323.146	864497		320.336	5.48552		319.46	5.38846		321.771	4.37968		315.742	5.48481
322.526	4.52803		323.245	3.98893		321.191	50949.1		319.936	5.4212		322.184	137846		316.329	5.7384
323.032	71068.4		324.075	428380		321.701	69376.7		320.443	4.33449		322.804	4.29264		316.809	4.95868
323.52	3.73366		324.689	5.51146		322.167	5.40661		320.92	4.62885		323.288	4.65661		317.387	5.8097
323.993	4.7841		325.134	4.69782		322.67	4.35609		321.349	4.85966		323.86	5.23033		317.912	6.43091
324.381	2.51935		325.637	2.9088		323.153	3.578		321.871	6.92581		324.373	4.56995		318.45	5.28783
324.894	4.60407		325.964	3.38756		323.705	5.31928		322.433	4.50536		325.034	4.56305		318.995	4.66491
325.372	5.10005		326.458	5.96873		324.161	4.85313		322.956	5.257		325.615	6.50508		319.449	4.1726
325.839	4.94515		326.971	4.203		324.737	4.82342		323.402	3.8699		326.004	3.0116		320.014	6.04142
326.325	4.96442		327.425	3.94192		325.282	4.27731		323.778	5.7605		326.29	118280		320.623	5.76177
326.821	4.8965		328.09	143417		325.763	3.32391		324.413	4.16721		326.839	5.051		321.124	5.10246
327.242	4.42072		328.756	4.43769		326.251	4.7842		324.822	3.5855		327.378	5.76636		321.669	6.4391
327.737	4.95115		329.18	4.11709		326.856	5.68365		325.412	6.12881		327.91	74167		322.253	5.70161
328.29	4.50537		329.817	5.99819		327.371	5.66152		325.864	4.03628		328.504	6.12662		322.826	6.17043
328.824	159337		330.295	3.65956		327.94	5.61549		326.356	5.39728		329.063	4.42878		323.44	4.74114
329.347	3.41996		330.757	5.64122		328.33	2.84053		326.919	6.7468		329.379	30751		324.084	380000
329.896	5.06626		331.058	38728.1		328.849	4.98729		327.532	5.16759		329.798	5.48605		324.716	5.03448
330.315	3.9892		331.51	5.26594		329.312	4.0737		327.931	4.27444		330.368	5.82288		325.186	4.56076
330.785	4.39367		332.063	5.43648		329.906	6.13365		328.458	6.10373		330.893	4.53971		325.709	5.18871
331.287	116710		332.626	4.89133		330.459	3.90705		328.924	3.46673		331.342	4.78427		326.253	5.71259
331.901	3.68376		333.138	5.96471		330.836	3.7751		329.246	4.28533		331.952	5.8564		326.749	5.29736
332.332	4.26748		333.643	4.45777		331.324	4.71407		329.701	4.3446		332.324	151713		327.159	78523.3
332.826	4.635		334.294	6.10414		331.819	5.2402		330.199	6.17589		332.889	4.49829		327.736	6.3679
333.366	5.51983		334.788	4.45459		332.255	3.71818		330.804	4.80875		333.346	4.43606		328.151	27013.4
333.937	4.3379		335.329	4.57497		332.795	4.73798		331.252	2.92304		333.967	5.49565		328.631	5.29804
334.356	3.50751		335.939	5.82203		333.33	4.87618		331.657	3.93974		334.41	4.14731		329.049	195052
334.931	5.34012		336.397	4.69255		333.777	3.41341		332.111	4.29087		335.017	48610.8		329.609	4.81403
335.522	5.85168		337.047	4.65333		334.33	4.90139		332.595	4.24336		335.645	4.27997		330.067	5.68533
336.014	5.16708		337.647	3.28362		334.966	5.16179		333.133	4.93035		336.16	5.0614		330.549	37493.1
336.611	6.52825		337.987	126332		335.508	4.80023		333.724	5.78189		336.754	4.27185		331.163	5.44179
337.019	307491		338.337	202327		335.951	4.29103		334.303	6.48977		337.222	3.6565		331.721	3.92505
337.376	2.9673		338.771	5.03977		336.321	2.84109		334.81	4.63075		337.777	4.26397		332.191	6.95033
337.986	149419		339.318	5.33375		336.745	5.14294		335.3	4.74539		338.252	3.72571		332.734	5.59581
338.605	4.86185		339.755	4.20861		337.237	145894		335.816	5.0683		338.796	4.68667		333.271	5.21086
339.13	4.33511		340.242	5.30118		337.65	3.03082		336.253	3.93853		339.361	6.19834		333.899	6.47848
339.631	3.89651		340.715	3.62047		338.106	4.2681		336.781	5.26137		339.887	5.01498		334.447	230.547
340.206	287974		340.986	60643.9		338.567	3.63461		337.315	5.03549		340.347	300915		335.168	5.58569
340.71	3.7217		341.383	4.28782		339.069	5.51188		337.907	5.49573		340.815	3.50095		335.638	4.19391
341.016	219685		341.88	4.19454		339.611	4.60811		338.453	5.34873		341.064	49478.5		336.065	4.18069
341.702	6.67725		342.366	4.81972		340.288	1.77606e+06		338.974	3.82812		341.736	33.8505		336.535	5.09181
342.171	4.26715		342.906	5.42768		340.656	15808.1		339.459	4.56486		342.296	5.09029		337.01	4.89546
342.608	3.68541		343.434	3.90697		341.191	549195		339.92	4.44619		342.893	5.02236		337.429	5.13379
343.024	3.9475		343.839	2.3598		341.529	1.85859		340.335	4.20411		343.371	4.48814		337.922	6.12868
343.544	5.48483		344	4.35184		341.865	59853.8		341.226	4773259		343.858	3.68619		338.393	4.90351
343.943	3.40691		344.958	5.13642		342.509	5.00237		342.061	959942		344.406	5.56459		339.013	32219.1
344.536	4.8808		345.504	5.39694		343.039	5.36595		342.666	4.7137		344.887	3.77778		339.521	4.70388
345.007	3.51447		345.983	4.59065		343.533	4.31308		343.305	443585		345.26	2.92761		340.003	5.16709
345.617	5.06901		346.433	3.82064		343.992	4.60262		343.881	3.63552		345.793	2.95389		340.539	4.73467
346.084	35621.3		346.854	2.76466		344.426	3.31324		344.328	3.7365		346.293	4.85012		341.051	4.90852
346.572	4.93206		347.299	3.18149		345.102	328952		344.779	3.44174		346.84	4.84483		341.417	3.69664
347.209	4.76392		347.796	4.54811		345.785	5.48326		345.17	12.9654		347.353	5.14342		341.829	5.43017
347.75	5.15105		348.257	3.22169		346.283	4.35248		345.82	5.94893		347.984	6.44561		342.295	4.16854
348.109	4.21137		348.718	3.70106		346.755	3.72095		346.365	3.55994		348.531	5.1904		342.853	4.71533
348.844	65421.8		348.979	5.42954		347.187	361786		346.822	4.12032		348.98	3.19133		343.428	6.76035
349.395	4.70544		349.984	4.26058		347.81	6.23919		347.314	160098		349.563	4.01175		343.928	5.9243
349.917	4.46762		350.38	4.53919		348.246	53417.9		347.832	4.13287		350.04	6.41104		344.344	5.13177
350.368	4.88326		351.056	376504		348.87	4.44609		348.296	4.97028		350.546	4.266		344.84	5.65868
350.87	2.94598		351.474	4.2362		349.204	109388		348.7	4.80757		351.033	4.79195		345.537	6.86868
351.348	23.1149		352.322	184735		349.878	4.94113		349.285	5.04181		351.528	6.46181		345.993	4.87759
351.887	5.35167		353.007	6.20632		350.333	4.173		349.806	4.37287		352.324	39620.5		346.543	5.1521
352.336	3.06958		353.441	3.90345		350.912	4.27967		350.148	3.58331		352.928	4.73564		347.127	5.54551
352.717	1.97288		354.006	5.76656		351.396	4.88739		350.889	5.15077		353.482	3.83179		347.689	4.72903
353.075	11895415		354.56	3.56614		351.992	4.14537		351.409	4.33636		354.017	5.21262		348.23	5.57177
353.441	789303		355.056	4.8892		352.441	3.18168		351.93	5.84099		354.518	5.04808		348.79	5.54602
354.078	1.92522e+06		355.472	3.45867		352.854	4.34407		352.452	4.21945		354.974	5.84207		349.201	4.29941
355.049	455829		355.957	4.05985		353.405	5.36918		352.807	3.2049		355.458	4.83014		349.619	4.53977
355.367	6.29829		356.384	4.97698		353.86	4.11402		353.292	5.147		355.997	5.13124		350.113	3.15848
356.188	4.37362		357.088	140128		354.335	3.81361		353.859	5.423		356.533	5.12744		350.5	3.5963
356.849	4.66107		357.693	5.91325		354.784	4.49696		354.319	3.79965		356.931	2.65558		350.979	5.31606
357.342	5.13751		358.403	6.10171		355.334	5.07418		354.818	5.6392		357.346	5.51707		351.388	4.47734
357.956	5.47929		358.867	3.49141		355.767	3.85082		355.378	3.76555		358.027	4.90272		351.858	4.75608
358.531	5.76477		359.365	4.67963		356.365	5.79665		355.803	3.18545		358.462	3.62623		352.373	6.08056
359.071	67576.4		359.873	5.3716		356.804	4.32552		356.298	6.79326		358.968	4.29459		353.011	6.08658
359.597	5.09299		360.489	5.76906		357.152	73972.9		356.835	4.40288		359.555	4.02239		353.592	4.7689
360.069	4.03548		360.897	1.47204		357.734	5.32361		357.308	4.98413		359.983	2.08462		354.138	4.42671
360.578	5.57492		361.046	50459.7		358.163	3.18657		357.806	4.13926		360.397	3.79741		354.663	4.83378
361.22	7.90584		361.585	3.62357		358.679	4.32269		358.29	3.91068		360.863	5.21087		355.219	4.00232
361.8	4.87839		361.815	5.74099		359.042	2.75497		358.72	4.27591		361.396	3.90852		355.773	4.96298
362.094	89545.4		362.729	61803		359.459	6.11102		359.305	4.84611		362.176	764201		356.219	4.07474
362.625	5.14668		363.004	493325		360.07	6.40209		359.841	5.46143		362.794	6.69808		356.692	4.93687
363.047	3.81052		363.501	25859.5		360.599	5.10908		360.415	4.41441		363.237	3.03876		357.226	5.64971
363.63	5.90772		364.122	5.76544		361.219	397251		360.864	4.92718		363.726	5.46639		357.749	4.34706
364.16	5.10347		364.552	4.07669		361.746	4.2192		361.403	5.07306		364.227	4.13122		358.241	5.05958
364.597	3.12063		364.999	641811		362.276	5.53663		361.923	3.67141		365.081	474370		358.779	4.74303
365.011	3.6453		365.647	4.29894		362.85	109870		362.382	3.70227		365.324	6.85768		359.27	5.21557
365.442	3.83366		366.119	204658		363.354	4.19317		362.877	4.62359		366.208	4.77465		359.905	6.2672
365.889	4.15443		367.033	1170527		363.913	5.42347		363.463	5.59277		367.194	766587		360.448	5.14042
366.387	3.79084		367.274	8721.86		364.427	4.02174		364.006	4.14978		367.851	4.89388		360.889	4.19835
366.84	4.99613		368.065	747534		365.206	148784896		364.615	5.19388		368.365	95112.6		361.332	5.05117
367.414	4.67812		368.562	4.75414		365.686	6.66939e+06		365.19	118257		368.951	4.06867		361.768	6.06796
367.99	6.41528		369.114	3.37688		366.15	39312100		365.733	4.11177		369.359	6.31679		362.184	4.36328
368.498	4.35652		369.313	5.52214		366.493	942254		366.162	4.77707		369.94	6.07683		362.733	5.62259
368.835	1.46459		370.169	197771		367.186	5071083		366.684	4.27164		370.48	4.97415		363.272	6.07252
368.933	130953		370.693	5.65975		367.581	559907		367.144	3.98077		371.076	5.2193		363.734	3.75324
369.922	171815		371.233	23.0159		368.09	1.54258e+06		367.736	5.52403		371.584	4.01661		364.162	5.39118
370.511	5.23671		371.843	3.98072		368.354	4.91955		368.248	4.29827		372.254	1.37384e+06		364.672	5.82341
371.234	26525.2		372.406	6.1178		369.149	306187		368.793	5.10734		372.432	3.7163		365.158	3.51839
371.893	5.52891		372.883	2.70193		369.692	4.37424		369.203	32519.3		373.077	333356		365.577	13284
372.359	3.64272		373.062	5.36332		370.189	5.05469		369.853	4.57983		373.583	4.77288		366.167	5.09783
372.928	6.66631		373.978	140070		370.825	5.80474		370.364	4.4209		374.187	113689		366.675	5.33021
373.518	4.68587		375.11	33761.5		371.294	4.38093		370.771	2.78121		374.722	4.20184		367.376	4.04123
374.027	3.54598		375.652	4.68927		371.725	4.75728		371.234	4.79712		375.24	4.38983		367.808	3.90298
374.462	5.74012		376.112	4.5647		372.236	5.42893		371.734	6.97994		375.721	4.64501		368.305	4.56395
374.96	51048		376.679	4.08871		372.735	4.90942		372.282	3.9956		376.238	5.48456		368.694	4.05581
375.46	4.11044		377.098	4.69245		373.28	4.81998		372.786	5.27505		376.69	4.42636		369.252	5.57778
375.986	52477.9		377.654	4.43999		373.813	4.88491		373.29	405786		377.252	5.32968		369.764	4.72416
376.503	5.62349		378.229	5.58155		374.33	4.78961		373.929	4.31964		377.742	5.18586		370.33	4.09899
377.065	6.42994		378.707	2.93049		374.856	6.09353		374.381	3.36978		378.299	4.59854		370.763	4.87356
377.609	4.63539		379.16	4.88567		375.353	3.94104		374.765	4.54058		378.835	352770		371.308	4.98515
378.121	5.08397		379.687	4.52878		375.611	5.05391		375.341	5.25243		379.195	268605		371.766	3.47885
378.655	3.21544		380.204	4.18877		376.518	5.60249		375.794	4.41034		379.753	6.0124		372.236	97118.9
378.961	207483		380.946	401815		377.174	5.28127		376.319	5.4925		380.154	2.88801		372.726	5.72724
379.614	5.03682		381.19	5.41084		377.737	5.4798		376.868	4.70118		380.575	4.63561		373.25	4.10985
379.87	4.59156		381.985	278.454		378.348	5.48627		377.309	4.05387		380.876	97852.7		373.755	3.93089
380.789	5.41928		382.548	4.92443		378.944	4.81228		377.862	4.40249		381.439	5.81002		374.27	4.93979
381.246	4.15839		382.979	737581		379.465	5.70827		378.493	6.48035		382.115	4.2044		374.76	4.50513
381.662	2.64233		383.539	3.44213		380.03	5.36091		379.034	3.48865		382.599	5.12453		375.283	5.00883
382.164	3.65531		383.882	518847		380.538	4.81176		379.433	3.62346		383.174	4.69722		375.828	3.9376
382.712	4.50294		384.104	4.17144		380.957	4.1742		379.858	3.80149		383.577	4.87899		376.314	4.2628
383.079	4.19686		385.073	66060		381.555	5.55514		380.303	3.12892		384.08	5.25919		376.795	4.90332
383.725	4.82041		385.962	4.90185		382.129	5.24812		380.767	5.2286		384.689	5.17436		377.368	5.97796
384.039	4.75717		386.444	5.16903		382.743	6.08834		381.194	5.092		385.204	5.47495		377.854	5.83134
385.034	146018		387.044	4.42474		383.284	4.95154		381.776	6.34186		385.642	4.27724		378.446	6.25179
385.807	21150.1		387.568	4.52554		383.813	5.0199		382.361	5.22212		386.083	4.40179		379.014	4.34382
386.307	2.7616		388.062	4.3077		384.418	4.42647		382.826	5.37021		386.649	3.91716		379.463	4.56213
386.858	11.4698		388.576	4.69678		384.833	3.346		383.412	5.58127		387.282	4.66083		379.995	4.34165
387.568	7.38387		389.12	4.64827		385.135	27539.8		383.933	4.68099		387.825	4.9188		380.484	5.31275
388.108	4.84307		389.754	85064.7		385.733	4.60518		384.427	4.03604		388.247	44213.5		381.026	6.23861
388.626	4.58864		390.165	51295.3		386.23	6.40116		385.174	372749472		388.818	5.75036		381.733	5.65569
389.003	15682		390.922	81360.6		387.117	13246474		385.649	13553543		389.183	596294		382.281	6.78226
389.65	4.84389		391.541	5.46943		387.501	15248.2		386.118	134226864		389.348	5.73582		382.842	5.78803
390.175	5.97324		392.11	5.34416		388.216	3518673		386.589	5.84401e+06		390.053	2.19138		383.292	3.67424
390.732	5.34346		392.609	3.71655		388.358	5.36265		387.185	23399172		390.322	264855		383.787	3.14147
391.147	11.47		393.082	196917		389.299	370348		387.662	1.2645e+06		390.798	4.27708		384.309	5.28339
392.037	108244		393.542	4.11749		389.562	87618.1		388.14	2.59148e+06		391.419	5.18681		385.25	550363
392.573	5.70633		394.061	4.92581		390.322	10640		388.452	131356		391.798	3.156		385.836	5.04133
393.124	4.98335		394.515	4.16954		391.023	5.26166		389.087	322974		392.336	3.74487		386.242	2.45082
393.585	6.8116		395.032	3.80113		391.457	3.33833		389.498	8.61431		392.895	5.85325		386.748	4.62025
394.104	5.50786		395.586	5.41469		391.972	5.70254		389.933	189210		393.473	5.66834		387.283	7.1584
394.683	5.03813		396.145	5.42833		392.543	4.96051		390.537	4.97305		393.979	4.12143		387.945	5.47479
395.19	5.30739		396.661	4.57429		393.019	3.14482		391.03	4.38046		394.421	3.89784		388.438	3.97967
395.728	3.39791		397.291	5.33478		393.616	6.2304		391.545	5.88582		395.151	41767.6		388.981	4.70891
396.268	4.06329		397.901	5.20306		394.207	4.7632		392.012	3.94035		395.642	4.01958		389.589	5.78953
396.769	5.06914		398.458	3.99519		394.761	5.87116		392.503	4.98411		396.109	3.69728		390.112	4.95247
397.1	109364		398.956	5.73159		395.243	5.34844		393.046	4.77666		396.642	5.96739		390.684	5.52253
397.634	3.01179		399.595	5.23512		395.747	4.04959		393.54	3.94604		397.136	4.06957		391.115	4.36329
398.178	4.4316		400.179	4.19039		396.327	5.08833		394.015	4.31431		397.663	4.08752		391.728	5.71019
398.678	2.92288		400.723	3.83688		396.855	5.37002		394.583	6.34944		398.135	3.92888		392.107	3.43754
398.949	649656		401.188	5.01603		397.381	4.41242		395.107	4.23624		398.725	4.25243		392.785	4.92742
399.556	3.55906		401.469	43036		397.838	3.27638		395.523	3.07364		399.198	5.60922		393.335	4.17055
400.191	312344		402.028	4.46297		398.195	15.1554		396.036	4.1646		399.731	4.14389		393.956	6.15657
400.716	2.79214		402.533	4.17533		398.662	4.47819		396.531	4.26158		400.262	4.46642		394.352	3.07255
401.098	3.51995		403.018	4.03863		399.264	4.44064		397.089	5.20538		400.76	154090		394.817	5.83751
401.571	3.98587		403.57	4.47063		399.636	3.19241		397.651	5.22825		401.3	6.19793		395.521	5.37706
402.059	5.44739		404.13	6.15038		400.131	3.92716		398.244	6.15572		401.911	5.45766		395.902	201358
402.682	5.90676		404.653	3.86238		400.668	4.82096		398.654	2.36974		402.356	4.57643		396.486	4.6419
403.123	4.73009		405.203	4.32646		401.205	4.03412		399.048	4.20482		402.921	3.59104		397.022	5.53169
403.657	5.70501		405.749	5.15154		401.708	5.13053		399.706	5.77737		403.503	4.36343		397.636	5.63183
404.162	5.14613		406.202	3.037		402.183	3.73106		400.249	4.26478		404.018	4.47068		398.054	4.16831
404.903	88992.7		406.68	3.97302		402.747	4.42186		400.727	5.12204		404.489	4.99484		398.552	5.3075
405.399	5.41408		407.192	4.08298		403.162	697730		401.179	177816		405.342	108682		399.125	8.70365
405.956	5.10767		407.684	4.50261		403.807	4.45133		401.771	4.80139		405.816	5.03473		399.777	3.44439
406.625	6.9771		408.179	3.44354		404.164	4.3064		402.179	2.96556		406.374	6.03108		400.196	4.73599
407.161	3.82088		408.738	4.21754		405.228	337404		402.603	5.16333		407.006	5.20825		400.733	5.76144
407.646	4.6966		409.259	4.48042		405.802	5.24413		403.147	4.74473		407.639	6.31661		401.364	6.11912
408.16	4.06525		409.733	4.35287		406.368	5.05606		403.595	5.25394		408.167	5.66418		401.864	4.46027
408.627	3.9288		410.228	4.71261		406.844	5.14015		404.168	4.31806		408.802	5.00254		402.438	5.65428
409.251	5.24542		410.827	6.59508		407.415	4.80186		404.637	5.19991		409.264	4.37595		403.01	5.6749
409.676	4.58088		411.389	3.92329		407.996	4.17425		405.187	4.16369		409.749	3.7785		403.654	5.8451
410.272	6.2862		411.912	3.75399		408.489	6.19112		405.674	4.34517		410.288	3.20957		404.065	2.81001
410.841	5.9541		412.49	5.20228		409.066	4.62846		406.22	6.34907		410.699	4.05759		404.63	5.91204
411.309	4.94735		413.116	62484.6		409.739	6.29335		407.104	19094978		411.251	5.21417		405.171	4.77903
411.917	29670.5		413.706	5.22487		410.299	4.43095		407.617	887692		411.789	5.27255		405.682	5.21321
412.476	4.97334		414.212	4.46077		410.817	3.94205		408.173	6.25072e+06		412.286	3.27988		406.16	5.93158
413.112	113826		414.657	4.6109		411.216	3.47778		408.464	541326		412.785	5.19234		406.951	94904.5
413.634	3.95683		415.321	5.95879		411.768	5.87002		409.071	550740		413.365	3.70124		407.466	4.47776
414.174	4.30167		415.892	5.77566		412.246	2.92924		409.723	5.94872		413.886	5.54111		407.99	90308.7
414.627	6.09977		416.354	4.24556		412.633	2.15403		410.319	5.79098		414.459	5.11677		408.56	4.68308
415.138	364380		416.955	81814		413.068	4.63863		410.756	4.37523		414.975	4.34882		409.071	5.04855
415.563	3.85622		417.534	5.97154		413.6	5.11116		411.27	4.76126		415.306	273689		409.547	5.91252
415.976	3.00859		417.99	2.45769		414.085	4.58834		411.862	5.16669		415.93	5.46484		410.081	5.2279
416.506	3.55856		418.36	4.90051		414.487	3.28531		412.357	4.57964		416.297	65192.8		410.594	4.84895
416.845	2.04557		418.913	3.69462		414.997	3.77812		412.871	5.34493		416.893	4.37016		411.088	4.71111
417.03	5.85913		419.328	3.44881		415.555	4.83883		413.428	5.69329		417.389	5.66328		411.597	4.80704
418.133	5.17936		419.783	3.94224		416.176	6.22117		413.9	4.10205		417.887	5.17716		412.111	6.18504
418.694	5.75978		420.422	6.27149		416.719	4.43644		414.373	4.12226		418.303	26158.3		412.599	4.51629
418.981	54435.9		420.973	4.60767		417.315	2722.92		414.988	5.30122		418.784	2.70114		413.261	218288
419.566	3.85008		421.259	4.03332		417.872	5.22891		415.618	5.51745		419.221	4.63134		413.742	4.28948
420.091	5.76204		421.965	36279.1		418.322	4.91488		416.21	4.39828		419.741	5.48118		414.016	268366
420.684	5.26956		422.629	5.11632		418.806	3.78359		416.765	4.38534		420.225	4.47796		414.361	5.10421
421.077	1164671		423.133	3.49133		419.311	4.69069		417.238	5.57467		420.825	6.40981		415.198	4.74768
421.943	285184		423.687	5.26864		419.783	4.69842		417.71	5.07759		421.348	3.28558		415.68	5.7765
422.692	5.49459		423.973	219371		420.354	4.59		418.245	4.96905		421.939	4.76473		416.127	4.89445
423.263	4.23125		424.557	6.35652		420.733	2.64691		418.683	3.57074		422.49	4.43494		416.722	5.79285
423.781	5.71437		425.059	269557		421.172	4.27171		419.149	4.57803		423.153	5.3817		417.21	4.4253
424.381	5.65759		425.499	3.59404		421.648	4.36433		419.545	3.90175		423.747	4.69362		417.705	3.84756
424.831	5.91843		425.973	4.47554		422.258	4.46351		419.991	3.77975		424.324	5.11328		417.96	5.06398
425.35	4.86283		426.534	5.15186		422.984	242938		420.526	4.15324		424.888	4.88547		418.831	4.80004
425.744	4.02387		427.021	3.93146		423.597	5.21075		420.97	4.79053		425.271	2.49588		419.313	4.20382
426.359	5.22318		427.422	252494		424.28	6.43612		421.466	3.71222		425.665	2.99808		419.955	5.70834
426.901	4.58988		427.832	4.13707		424.87	5.4251		422.017	4.53769		426.208	4.55007		420.404	4.44383
427.387	3.69236		428.383	4.34274		425.496	5.77081		422.477	3.44921		426.658	3.31261		420.928	5.37886
427.89	4.08729		428.98	6.24938		425.991	4.87951		423.093	918572		427.18	6.43016		421.507	4.43699
428.425	4.78105		429.459	4.2675		426.446	3.81218		423.478	4.26843		427.657	5.1934		422.031	4.55689
429.017	5.23805		430.052	4.34909		426.961	5.639		424.15	9225.56		428.118	2.07424		422.515	3.39858
429.563	5.44994		430.581	5.97989		427.409	4.08618		424.738	4.2672		428.537	3.97166		423.03	4.30244
430.242	65975.4		431.15	5.40354		427.773	2.92458		425.008	4.04407		429.057	5.41523		423.565	5.22269
430.956	316685		431.701	4.03464		428.203	182770		425.953	5.2404		429.571	5.05632		424.109	4.43888
431.546	3.9907		431.906	4.67636		428.804	4.66853		426.463	4.71307		430.182	5.4023		424.534	3.53062
431.921	357216		432.842	5.83182		429.087	156276		426.843	2.91481		430.891	6.79583		425.191	6.16413
432.48	3.97853		433.38	5.3288		429.59	4.92158		427.313	5.64158		431.404	5.00034		425.646	3.92897
433.271	15863.2		433.922	3.82593		430.122	185792		427.875	3.62793		431.852	3.58049		426.173	5.12529
433.733	2.94862		434.392	3.66616		430.482	168958		428.371	3.708		432.391	4.5383		426.764	6.37376
434.302	4.79874		435.041	288434		431.058	5.03601		428.859	5.10418		432.856	4.05062		427.216	4.4829
434.877	5.82663		435.79	6.15415		431.563	3.51122		429.426	5.83178		433.318	4.88794		427.831	5.42588
435.417	4.89576		436.313	5.06509		432.098	4.09472		429.875	2.8414		434.081	178530		428.3	5.95365
435.886	4.45943		436.921	4.56962		432.555	3.51187		430.441	6.41952		434.366	5.74617		428.869	5.54124
436.486	4.43541		437.505	4.78494		433.021	224813		430.996	6.61445		435.1	136458		429.303	3.31038
436.974	4.66569		438.031	4.88581		433.722	365261		431.613	5.14462		435.682	4.97616		429.768	4.33715
437.456	4.624		438.448	3.9161		434.439	3.49947		432.031	3.16352		436.365	81291.4		430.346	7.6152
437.987	3.84646		439.088	6.20431		434.905	6.17782		432.375	3.99401		437.226	9733508		430.799	4.13762
438.579	6.85857		439.687	5.94033		435.579	5.16957		432.956	4.36373		437.652	97331.5		431.354	6.57866
438.969	73543.7		440.248	6.34607		436.183	4.02623		433.332	2.76394		438.152	1.12398e+06		431.919	4.81758
439.551	5.63653		440.745	3.89135		436.716	6.07491		433.966	6.45378		438.474	612854		432.326	4.72071
440.102	3.65968		441.041	82823		437.149	3.28943		434.427	4.88054		439.139	322036		432.849	3.7782
440.658	5.01956		441.7	6.11261		437.754	5.30511		434.93	4.50129		439.811	5.80883		433.306	4.72441
441.135	2.94971		442.279	4.06943		438.301	3.98575		435.414	5.6959		440.353	4.34872		433.885	6.61997
441.574	4.76308		442.79	4.68895		438.775	2.85817		436.055	5.19671		441.013	6.97115		434.457	5.5444
442.104	3.49306		443.272	4.72603		438.954	4.39809		436.51	3.48618		441.55	5.87466		435.058	6.21897
442.653	5.06104		443.767	5.93001		439.816	4.75668		437.009	5.44634		442.144	30734.7		435.553	5.02309
443.259	5.57739		444.363	5.75665		440.326	4.9604		437.49	4.7432		442.738	5.96524		436.095	6.92212
443.792	5.54272		444.983	5.33969		440.812	4.94218		437.949	92265		443.207	4.17549		436.66	6.77315
444.365	3.87861		445.547	4.27987		441.404	5.1979		438.518	5.01904		443.732	5.40261		437.261	5.00528
444.968	4.78297		446.1	4.58681		441.861	4.14832		439.141	4.69802		444.269	3.76307		437.753	4.37399
445.463	2.68157		446.607	4.60526		442.463	6.00818		439.587	4.38375		444.728	4.71633		438.309	5.37314
446.047	175294		447.212	6.10836		442.911	29688.4		440.183	4.48716		445.14	4.24941		438.874	6.50193
446.676	5.00321		447.694	4.96709		443.495	4.16978		440.602	3.52882		445.581	3.65425		439.458	5.92544
447.131	4.62897		448.229	4.77385		444.105	5.56426		440.964	10.2135		446.107	278714		439.93	5.2406
447.738	5.905		448.726	4.2434		444.651	5.35634		441.616	4.71279		446.69	4.66869		440.481	5.17648
447.963	44624.2		449.235	4.76686		445.088	65054.8		442.178	230408		447.066	41743.5		441.068	5.20521
448.638	3.48706		449.647	3.87256		445.628	4.47992		442.634	3.57509		447.59	4.68332		441.523	4.07897
449.136	5.99754		450.306	90945.4		446.138	99194.8		443.233	4.0307		448.09	26097.9		442.141	6.54969
449.696	5.7493		450.965	5.63882		446.842	7.34189		443.666	3.1831		448.68	5.46117		442.66	5.67899
450.323	4.33745		451.505	5.75384		447.427	4.77785		444.187	4.99914		449.105	21543.6		443.163	6.8927
450.66	3.55275		452.105	58.3964		448.028	59851.2		444.731	4.93743		449.7	5.45785		443.602	4.26055
451.143	5.28904		452.763	6.0697		448.778	74435.8		445.339	5.74898		450.289	5.28701		444.058	7.20068
451.67	6.4984		453.132	242532		449.112	377145		445.856	3.9404		450.69	2.9791		444.56	6.32769
452.247	5.32953		453.601	5.65118		450.085	1.91819e+06		446.388	509455		451.114	5.79918		445.12	5.10413
452.918	69641.3		454.063	3.26083		450.575	4.92206		447.007	52878.7		451.641	4.89052		445.676	5.8767
453.467	4.03161		454.629	4.59147		451.261	528956		447.688	6.12957		452.256	5.53998		446.135	5.64323
454.019	5.97706		455.21	4.23796		451.744	5.55315		448.215	4.22484		452.765	5.64379		446.643	5.42292
454.648	5.5645		455.644	4.67396		452.255	4.64266		448.342	5.15737		453.223	3.03423		446.947	372783
454.985	263508		456.207	5.28816		452.668	4.10323		449.271	4.65141		453.742	4.72361		447.61	6.47141
455.54	4.9457		456.708	5.39024		453.164	4.72229		449.757	4.61283		454.265	3.93922		448.121	5.90176
456.002	4.88855		457.384	6.35799		453.667	4.91106		450.081	5.59829		454.861	6.14963		448.704	6.44679
456.579	5.8101		458.014	47325.1		454.305	5.20351		451.068	5.40076		455.31	3.49025		449.191	7.47583
457.193	4.79529		458.559	5.31428		455.144	602136		451.581	3.52071		455.864	4.65258		449.677	5.62473
457.663	5.06492		459.096	3.89368		455.698	127271		452.177	5.27358		456.392	5.42866		450.25	6.343
458.105	36816.6		459.628	4.50083		456.08	6.37687		452.724	4.77844		457.264	56758		450.805	4.74354
458.504	4.9552		460.181	5.92245		457.172	6.6616		453.14	3.56211		457.766	5.39343		451.211	3.8796
459.062	5.28127		460.684	5.12869		457.688	5.03641		453.944	151313		458.236	4.35637		451.789	7.41461
459.522	3.789		461.216	6.12706		458.32	6.87226		454.13	4.20431		458.822	4.7273		452.281	3.74994
459.988	4.36116		461.799	5.5687		458.841	3.93551		455.255	243844		459.348	4.75465		452.846	5.77819
460.601	6.14276		462.295	5.14534		459.422	3.12719		455.828	5.37872		459.901	5.39265		453.458	6.43214
461.179	4.92418		462.777	3.9182		459.927	4.33597		456.546	6.30169		460.511	5.43362		454.015	5.09638
461.518	3.0784		463.081	183137		460.403	5.75815		457.006	4.30057		460.973	3.64031		454.567	4.2875
462.063	317242		463.651	4.96231		460.966	4.82645		457.546	4.80317		461.374	2.88473		455.193	5.58997
462.61	124168		464.175	4.5279		461.612	5.38092		458.048	5.10822		461.869	6.21341		455.673	5.11393
463.027	3.57845		464.698	4.64656		462.243	5.78666		458.483	2.48624		462.306	66141.2		456.222	7.00215
463.661	5.01281		465.322	4.857		462.74	6.6878		458.846	2.67888		462.926	4.82219		456.721	4.26248
464.268	5.1433		465.88	31875.2		463.432	5.00351		459.314	5.48076		463.464	6.87717		457.236	108653
465.065	205512		466.472	6.61865		464.011	5.62686		460.053	96239.4		463.954	4.85716		457.753	5.29655
465.571	5.00293		467.079	4.61614		464.439	4.95561		460.627	5.32657		464.437	4.00477		458.262	150098
466.082	3.41025		467.554	4.1019		465.225	462061		461.268	5.39494		464.962	5.29993		458.813	4.59343
466.549	6.63226		467.857	2.14347		465.977	416193		461.79	4.47934		465.571	4.05443		459.184	119440
466.968	4.30853		468.264	4.54737		466.197	6.12839		462.389	4.41642		466.109	4.55114		459.795	6.54603
467.496	6.72264		468.702	4.50804		467.01	86562.6		462.842	31524		466.645	4.90563		460.276	3.30984
468.081	6.0269		469.12	3.25352		467.551	4.13673		463.444	5.33763		467.172	5.57255		460.934	6.16047
468.579	3.80164		469.603	4.09681		468.127	3.69208		464.051	60133.1		467.842	4.53132		461.477	4.65513
469.006	4.20218		470.245	6.02785		468.553	4.02285		464.627	6.37007		468.371	3.56197		461.993	6.18321
469.606	5.6885		470.762	5.39694		469.015	4.39694		465.212	5.36661		468.933	5.39577		462.531	6.62459
470.135	5.87679		471.253	5.78988		469.521	4.53591		465.796	5.24397		469.537	5.70909		462.966	4.48739
470.767	5.13486		471.876	6.10981		470.012	4.53994		466.252	3.76038		469.988	5.25956		463.445	5.78504
471.301	6.01887		472.397	5.1892		470.512	4.08008		466.784	4.68232		470.536	3.79605		464.045	5.09536
471.948	251510		472.873	4.75961		470.971	297399		467.336	5.40535		471.071	4.60172		464.459	4.81096
472.459	4.21182		473.434	5.04974		471.296	128350		467.894	4.1947		471.5	3.28794		465.013	5.48994
472.836	2.32535		473.912	4.21742		471.955	489830		468.394	5.15215		471.91	3.81812		465.484	5.09929
472.995	4.93508		474.451	5.5681		472.275	3.14441		468.99	1.07793e+06		472.412	5.7836		466.057	6.1095
474	4.96637		474.963	4.68091		472.985	1.79925		469.556	3.52519		473.108	2425.56		466.561	5.44305
474.523	4.37929		475.643	5.83297		473.116	4.84006		470.045	1.20334e+06		473.735	5.95341		467.116	4.61811
474.934	280992		476.176	5.29214		474.078	6.21424		470.592	5.45759		474.317	5.86752		467.632	5.91683
475.556	5.70485		476.643	3.51107		474.532	54623		471.114	5.29989		474.87	4.2054		468.188	5.01031
476.193	4.12879		477.051	3.40689		475.197	318303		471.684	5.21307		475.421	4.66411		468.869	5.56013
476.703	3.93922		477.517	5.1094		475.731	3.79732		471.949	27347.3		475.837	4.07005		469.427	5.41028
477.144	3.99378		477.982	3.65346		476.233	5.32088		472.515	5.01842		476.376	5.69472		469.915	63702.6
477.743	4.77308		478.485	4.0368		476.829	182663		473.01	212477		476.837	3.21003		470.415	4.38903
478.319	6.49614		478.95	4.52479		477.179	30805.5		473.475	2.69266		477.449	5.83237		471.004	121760
478.936	5.7849		479.572	5.95969		477.801	4.29514		473.983	4.86709		478.098	5.65756		471.564	5.20387
479.471	5.77765		480.145	5.14005		478.228	70417.7		474.42	2.98811		478.613	5.78161		472.081	262710
479.946	5.00823		480.649	5.10724		478.814	4.12583		474.834	186796		479.231	4.60526		472.712	5.66011
480.537	5.01031		481.221	5.87391		479.218	120661		475.215	4.37384		479.833	4.49676		473.2	3.86114
481.062	4.32219		481.685	3.93601		479.815	3.96032		476.011	81701		480.251	2.50569		473.783	4.28337
481.612	3.79643		482.235	5.10634		480.314	4.53255		476.64	2.59129		480.628	4.07747		474.29	5.20001
482.023	5.71386		482.674	5.28615		480.914	7.06187		477.119	151932		481.178	5.98121		474.718	3.10018
482.6	5.91335		483.26	4.19941		481.382	5.73011		477.725	5.5164		481.674	5.72837		475.225	4.96091
483.029	130259		483.75	3.07543		481.925	4.92546		478.18	32192.2		482.22	3.9043		475.677	4.40959
483.78	5.07314		484.193	4.93379		482.597	5.97904		479.005	6.86197		482.674	3.93859		476.143	3.50389
484.339	5.97882		484.736	5.50199		483.126	4.67844		479.502	3.82202		483.126	3.52766		476.672	4.92297
484.999	5.76271		485.25	4.69555		483.546	4.62025		480.085	6.08382		483.604	3.17002		477.145	4.86894
485.551	4.13453		485.793	5.48611		484.162	5.60627		480.704	5.10425		484.073	5.94568		477.588	3.2152
486.081	4.11171		486.361	2.84267		484.794	4.12636		481.306	3.62148		484.725	5.71221		478.049	4.5057
486.677	5.15954		486.845	4.58664		485.189	58164.1		481.68	4.45203		485.335	6.25652		478.675	6.20582
487.173	5.17937		487.488	5.21405		485.754	4.08423		482.241	4.68308		485.841	3.19775		479.191	4.80765
487.652	3.74076		488.009	6.09545		486.206	5.1977		482.835	5.08899		486.278	4.8815		479.798	7.1737
488.198	5.23554		488.646	4.7829		486.836	209532		483.297	326645		486.853	5.46849		480.306	4.30506
488.745	5.02704		489.111	5.21225		487.417	5.22782		483.868	5.93273		487.379	4.74209		480.809	4.71023
489.277	4.95304		489.606	4.75323		488.038	5.49369		484.092	5.12313		487.885	4.31427		481.34	5.64584
489.882	4.94014		490.279	4.77729		488.527	4.72333		485.114	213939		488.353	4.12699		481.856	4.48013
490.346	6.22148		490.707	7110.25		489.031	4.45345		485.693	6.64653		488.78	3.22765		482.436	4.24659
490.825	4.63004		491.198	4.25779		489.497	3.2068		486.086	70387.1		489.241	3.74306		482.901	3.84845
491.426	3.60056		491.731	5.63884		490.006	3.46832		486.638	5.39724		489.711	4.30104		483.423	5.74522
492.007	5.36423		492.313	4.78188		490.434	4.40324		487.192	5.21926		490.122	2.65472		483.971	5.97343
492.644	4.84982		492.85	5.67434		490.975	3.86182		487.761	5.093		490.582	5.36009		484.373	4.84905
493.116	5.27964		493.297	4.93591		491.502	3.77483		488.301	5.58636		490.932	30469.5		485.006	5.42373
493.686	4.34031		493.735	4.80689		491.961	5.26185		488.875	5.5706		491.532	4.09403		485.54	5.25641
494.204	4.25089		494.281	6.05687		492.539	5.1751		489.414	6.06617		492.081	5.705		485.986	3.49003
494.745	4.66635		494.94	6.66204		493.143	4.5706		490.165	321341		492.534	3.62184		486.502	6.23552
495.257	5.8671		495.513	4.90413		493.549	3.40844		490.783	5.2148		493.065	5.03521		487.03	6.64275
495.767	3.77231		495.946	3.71657		494.104	353246		491.268	4.20738		493.677	6.09801		487.602	5.85926
496.331	5.8212		496.378	4.88028		494.716	5.45257		491.959	18943.4		494.213	5.58276		488.226	6.43506
496.855	4.7054		497.131	13404324		495.23	4.77258		492.575	5.37074		494.872	61060		488.76	4.83012
497.34	5.18606		498.043	4.08297e+06		495.778	5.86596		493.158	5.99819		495.227	545210		489.308	5.43837
497.939	6.6513		498.33	535084		496.458	5.91903		493.683	4.35741		495.823	5.48412		489.88	4.84684
498.53	4.9477		499.047	788549		496.94	4.5271		494.061	4.88974		496.356	3.53092		490.383	4.6504
498.833	2369.66		499.393	269362		497.387	2.98505		494.536	4.74178		496.83	3.40059		490.881	6.99072
499.514	5.63257		500.183	99992.8		497.855	4.36647		495.313	74594.2		497.467	6.58286		491.468	7.22941
499.943	168219		500.646	4.74086		498.384	4.18635		495.788	3.7584		497.976	4.63823		492.082	7.20861
500.495	6.30379		501.146	4.13157		498.877	5.26639		496.328	4.14579		498.588	5.6663		492.586	5.06291
500.902	29619.5		501.772	5.18988		499.427	4.74305		496.888	5.53805		499.043	298761		493.107	5.41924
501.415	5.84836		502.38	5.03606		499.883	4.99739		497.412	4.46765		499.644	5.54109		493.597	5.43399
501.899	3.80521		502.876	4.06115		500.426	4.563		498.016	5.58203		500.317	4.87094		494.182	8.32364
502.382	3.90881		503.342	4.91376		501.166	173724		498.541	6.48211		500.873	181518		494.783	5.97877
502.855	6.95562		503.894	4.54291		501.862	194798		499.066	376542		501.486	5.53126		495.089	32864.6
503.42	4.80978		504.45	6.07062		502.237	5.08244		499.628	5.73606		501.978	3.92401		495.625	7.12143
504.17	42071.9		505.029	4.75222		502.982	5.45124		500.188	4.77549		502.526	5.46995		496.276	7.24596
504.847	6.27277		505.559	6.49455		503.694	5.73556		500.721	5.18056		502.9	1.48746		496.907	5.35448
505.16	10203.5		506.116	5.1228		504.306	5.37894		501.237	4.25761		503.077	5.22635		497.282	8347.55
505.716	15.7751		506.614	4.31477		504.842	4.49715		501.73	5.0224		503.874	4.03436		497.778	6.79939
506.264	4.44858		506.961	168359		505.343	4.62333		502.244	192614		504.307	4.23386		498.392	5.24578
506.711	5.30503		507.717	4.85001		505.8	3.95596		502.761	5.64069		504.838	4.37307		498.965	6.04796
507.262	5.86166		508.296	5.55322		506.121	196512		503.406	5.30009		505.163	452758		499.46	5.44712
507.486	18.4347		508.772	5.07565		507.206	107274		503.923	6.73506		505.918	253102		500.094	6.24538
508.15	4.56729		509.369	5.06777		507.695	5.56209		504.466	4.38791		506.51	5.1458		500.691	6.32095
508.642	5.75776		509.979	5.61014		508.288	132549		504.966	8.04656		506.992	230313		501.18	4.54495
509.111	4.42808		510.559	4.52486		508.789	3.21104		505.593	4.98029		507.58	5.13351		501.737	6.9467
509.652	4.99343		511.108	4.36937		509.091	147919		505.994	531605		508.166	5.60688		502.25	5.41704
510.239	4.52855		511.537	4.17566		509.671	4.32519		506.736	5.32986		508.758	4.97818		502.818	5.20087
510.845	4.00164		512.073	5.20017		509.99	3.37209		507.036	4.54884		509.307	4.62473		503.339	4.40946
511.227	3.60373		512.544	4.58475		510.449	4.62905		507.951	117535		509.844	3.47673		503.953	8.03507
511.615	5.88195		513.098	74631.2		510.976	4.35962		508.595	5.92251		510.405	4.93016		504.49	6.41819
512.08	4.71902		514.211	277053		511.509	5.23252		509.137	5.95504		510.996	3.95278		505.001	5.42738
512.681	6.14006		514.759	5.07228		512.12	5.2966		509.64	5.19982		511.53	5.43718		505.505	5.30014
513.252	4.63604		515.17	3.69272		512.612	4.09528		510.199	5.80975		512.067	6.03297		506.027	5.9994
513.721	5.14541		515.713	5.27761		513.091	5.26546		510.717	5.96512		512.56	4.42714		506.601	7.57225
514.259	95487		516.257	5.21738		513.737	6.04644		511.04	59490.9		513.296	5.6818		507.148	4.37334
514.642	5.73725		516.722	4.17484		514.23	3.70567		511.702	237317		513.817	5.19199		507.733	6.59804
515.581	5.96342		517.182	4.67795		514.803	5.55786		512.192	3.91484		514.421	3.65339		508.462	6.76722
516.155	5.43125		517.767	4.65242		515.448	5.98929		512.89	6.23005		514.914	3.40136		509.06	6.33966
516.918	387235		518.328	4.87317		515.919	3.52989		513.337	4.69495		515.421	4.77267		509.654	5.93649
517.463	4.9365		518.878	5.43885		516.396	5.57507		513.862	6.5957		515.99	5.32932		510.244	5.38952
518.208	94656.7		519.348	58949		517.069	136605		514.537	5.29348		516.498	6.52939		510.783	5.80088
519.058	473119		519.808	2.92634		517.586	3.73385		515.2	5.43849		517.164	5.38982		511.34	6.53941
519.589	59929.8		520.388	4.63194		518.035	6.29701		515.716	5.64554		517.764	6.67693		511.922	7.08279
520.347	4.91689		520.938	4.62213		518.694	5.46342		516.309	4.37164		518.118	592933		512.468	5.32037
521.115	272024		521.517	5.99651		519.219	4.53836		516.888	5.53688		518.651	3.91884		513.12	7.47663
521.78	5.05639		522.11	4.91297		519.626	3.9453		517.451	5.52312		519.233	4.72796		513.725	5.67787
522.345	5.65505		522.614	5.30829		520.14	5.03134		517.993	4.7332		519.77	4.22532		514.333	7.28583
522.811	4.35403		523.21	5.83115		520.66	4.07307		518.407	2.41132		520.458	5.72042		514.959	8.25121
523.373	4.88703		523.763	4.71977		521.127	4.15969		518.733	3.61349		521.057	313575		515.569	7.43168
523.911	6.09383		524.278	4.76721		521.665	6.11719		519.265	5.84047		521.587	5.05024		516.131	7.15786
524.43	5.90134		524.822	4.55437		522.199	6.12835		519.773	3.55257		522.31	536529		516.708	4.57341
524.777	97555.8		525.331	4.66977		522.969	5.83535		520.405	5.50885		522.785	3.09686		517.17	5.72904
525.325	5.72447		525.959	6.28203		523.553	5.78707		520.875	3.47106		523.352	218864		517.729	7.20767
525.914	4.63594		526.455	4.97492		524.066	4.6377		521.177	723.458		523.839	3.39503		518.276	5.67645
526.491	5.26141		526.897	4.38901		524.508	4.01758		521.748	5.40455		524.342	4.90051		518.816	6.98612
526.963	3.83091		527.469	4.63527		524.97	4.22822		522.282	4.9389		524.919	4.65042		519.468	6.50166
527.47	4.17923		528.036	4.45814		525.514	5.35331		522.814	5.6473		525.505	5.93648		519.767	233719
528.045	5.45815		528.633	5.23709		526.028	4.56888		523.382	5.264		526.051	7.50175		520.301	6.75593
528.553	5.41478		529.166	16685.5		526.574	5.18796		524.008	6.30711		526.693	2.73864		520.864	7.46285
529.138	6.27341		529.747	4.62171		527.156	5.28885		524.578	4.78063		527.237	180562		521.403	5.5981
529.718	5.58244		530.356	3.90974		527.758	4.76811		525.193	6.19469		527.883	3.96656		521.842	4.24318
530.251	5.90971		530.783	4.4553		528.224	4.32757		525.944	593237		528.383	4.12882		522.421	8.03244
530.77	5.14828		531.17	36584.9		528.885	64898.8		526.488	4.46626		528.931	4.89094		523.005	5.49442
531.163	4.73125		531.775	4.21632		529.585	5.96273		527.065	6.68434		529.546	5.57074		523.482	7.05239
531.774	4.56402		532.266	5.22991		530.183	5.98786		527.469	42627.1		530.134	6.30251		524.081	4.23254
532.397	6.22893		532.931	6.43769		530.736	5.85498		528.105	131701		530.703	4.64982		524.527	6.34789
532.99	4.7191		533.635	6.03527		531.216	5.79854		528.743	5.75317		531.014	56621		525.133	6.90819
533.539	6.62596		534.169	4.53623		531.753	4.48182		529.265	4.96186		531.621	5.76628		525.585	5.0829
534.126	6.11496		534.746	6.61786		532.393	5.07859		529.861	288989		532.239	4.81438		526.105	6.68839
535.043	1.02515e+06		535.383	5.83363		532.959	6.15882		530.421	3.46397		532.763	4.77736		526.714	6.55679
535.836	198626		535.886	4.7588		533.498	4.20289		531.084	5.55152		533.358	4.33263		527.217	6.04022
536.122	98186		536.373	4.30324		534.059	4.29146		531.557	4.50177		534.044	141854		527.696	4.97149
536.769	7.61196		536.958	5.94313		534.388	4.62214		532.207	5.66377		534.726	5.17774		528.227	6.72929
537.32	4.9183		537.238	5.25655		534.929	5.42245		532.738	4.45311		535.343	5.64499		528.842	5.1455
538.11	126850		538.06	4.70722		535.505	3.92697		533.282	3.74064		535.697	3.31153		529.405	5.31093
538.66	5.2483		538.724	4.6573		535.967	3.98985		533.743	3.48117		536.235	112211		530.134	6.41886
539.123	5.60297		539.271	5.36194		536.531	5.50136		534.314	5.80179		536.75	5.73044		530.778	5.84366
539.698	4.62833		539.768	4.17102		537.05	5.48348		534.832	5.30851		537.103	188566		531.256	5.44259
540.309	5.91781		540.25	4.1069		537.657	5.10448		535.368	4.40887		537.703	4.3483		531.756	6.071
541.051	1.41452e+06		540.795	5.73559		538.188	5.33896		535.79	3.88951		538.208	5.56429		532.394	5.62575
541.998	351600		541.391	5.95723		538.632	138480		536.193	3.82507		538.769	5.37874		532.877	4.01468
542.186	5.40369		541.898	5.41328		539.362	5.7314		536.646	5.6625		539.268	5.15914		533.324	5.54181
542.849	1.30714		542.513	5.18111		539.945	5.11687		537.263	6.19172		540.102	159027		533.902	6.13543
542.936	6.32545		543.111	915735		540.429	5.22068		537.758	5.30426		540.583	3.87647		534.347	5.3733
544.033	5.18712		543.701	3.08657		540.962	5.45425		538.305	5.6911		540.882	267969		534.909	6.76911
544.515	6.55459		544.105	22853.7		541.594	5.08698		538.841	4.54358		541.563	5.09914		535.48	91038.2
544.871	551070		544.686	3.45982		542.163	5.03104		539.397	3.63393		542.018	5.83508		536.218	6.26283
545.408	5.17969		544.886	4.25184		542.691	4.91001		539.777	3.74181		542.581	4.60635		536.703	6.39398
545.952	5.76396		545.779	5.8532		543.18	5.00719		540.28	3.98974		543.068	5.21129		537.172	4.59358
546.338	3.88364		546.415	5.04969		543.659	4.66008		540.709	3.70925		543.654	6.8091		537.685	6.17816
546.936	7.26699		546.95	5.19535		544.295	5.07363		541.192	5.02934		544.2	3.83023		538.263	6.85738
547.594	4.79892		547.503	6.36068		544.778	3.26202		541.718	4.62371		544.828	4.70527		538.716	5.51096
548.067	4.46743		548.009	4.52956		545.37	6.1426		542.294	5.01071		545.333	4.55958		539.21	5.45026
548.599	4.35234		548.467	5.17987		545.983	4.631		542.796	4.77959		546.012	5.55293		539.714	5.41472
548.975	4.75253		549.029	3.74499		546.554	4.65349		543.314	4.48758		546.568	4.28768		540.278	7.49487
549.54	6.64415		549.568	5.35393		547.127	6.53858		543.884	4.85989		547.036	4.14057		540.89	7.24465
549.822	42517.9		550.129	5.74003		547.762	5.95417		544.38	5.33849		547.679	5.9742		541.482	8.5467
551.061	1.13562e+06		550.622	4.83499		548.3	4.57869		544.845	3.86021		548.227	5.81064		542.038	5.49673
551.926	93733.4		551.082	4.27557		548.956	4.87375		545.453	5.21569		548.777	6.34106		542.5	6.12799
552.309	123349		551.634	4.84075		549.443	3.913		546.06	6.82632		549.393	4.83652		543.044	6.24904
552.968	615488		552.218	5.72145		550.004	5.29312		546.755	5.34374		549.921	5.50857		543.496	4.78321
553.453	3.97725		552.753	5.12473		550.605	5.18922		547.224	5.02251		550.513	4.82034		543.972	7.12895
553.99	5.53892		553.323	5.10235		551.154	4.15191		547.741	5.2351		551.172	4.97046		544.639	8.00809
554.273	10.3287		553.883	19402.9		551.739	5.96842		548.245	4.42873		551.691	3.84608		545.167	7.36006
555.053	16.9111		554.497	6.876		552.293	4.25577		548.761	4.4436		552.203	5.14335		545.754	5.85946
555.788	140260		555.069	6.22036		552.819	4.9864		549.325	5.61115		552.784	4.9254		546.236	4.04474
556.471	6.53266		555.323	5.82646		553.126	45723.9		549.896	4.92225		553.355	5.68045		547.029	56692.3
557.257	255887		556.043	3.65177		553.78	3.91439		550.355	6.69519		553.839	34517.5		547.744	7.60738
557.879	5.3795		556.844	4.79266		554.36	6.13307		550.878	5.07333		554.408	145584		548.255	5.03641
558.341	4.12098		557.368	4.31072		554.954	5.39834		551.265	3.38956		554.828	34533.4		548.746	4.63971
558.867	5.28279		557.917	6.6128		555.491	6.53683		551.77	3.34851		555.428	19862.3		549.215	5.2225
559.452	5.17839		558.434	4.13978		556.014	4.2317		552.223	4.40092		556.014	4.21422		550.024	117316
560.076	4.70506		559.112	816763		556.345	52119.5		552.811	6.1047		556.514	5.79218		550.739	6.95751
560.549	4.82814		559.54	13.7876		557.664	6.17282		553.389	5.45669		557.137	19.6011		551.313	6.64674
561.216	84377.5		560.107	521073		558.17	5.04729		554.17	120310		557.422	4.31016		551.868	7.7414
561.594	1.78337		560.57	4.48021		558.677	4.2324		554.828	5.69309		558.151	5.45983		552.48	5.06589
561.921	4.36558		561.093	5.41692		559.199	5.42463		555.333	6.28242		558.733	5.55692		553.085	7.42151
562.662	3.25534		561.564	3.95649		559.716	4.80251		555.973	6.77656		559.301	4.74936		553.522	3.27841
562.963	141199		562.126	5.12688		560.156	3.88889		556.434	3.93787		559.864	5.54173		554.063	6.12656
563.664	5.04445		562.896	28540.8		560.698	4.0148		557.076	898099		560.484	5.34096		554.587	4.82242
564.005	27650.2		563.355	64129.9		561.392	5.22671		557.47	9.97908		561.049	5.72749		555.127	3.88634
564.601	268849		563.704	192095		562.013	5.04926		557.749	339496		561.646	4.22961		555.652	4.55146
564.86	15.9137		564.214	4.64069		562.564	5.44426		559.116	287397		562.215	6.34366		556.166	6.12994
565.995	318501		565.183	2.02351e+06		563.186	5.70897		559.727	4.03389		562.785	3.47456		556.698	5.96077
566.855	39130.2		566.127	866652		563.75	5.65479		560.313	6.43304		563.001	3.74217		557.308	6.00987
567.17	11.7937		566.735	361194		564.322	4.00915		560.902	4.62929		563.841	11.0899		557.708	138810
567.576	126125		567.185	416295		564.979	6.91655		561.434	5.24074		564.401	5.46876		558.478	5.48871
568.385	72139.2		567.992	54032.3		565.521	4.90696		561.928	4.73818		564.965	5.03488		559.142	187799
569.063	6.05774		568.663	4.38788		565.973	4.79319		562.466	4.56269		565.408	3.77795		559.625	5.24792
569.597	5.0055		569.04	71684.1		566.427	4.83424		562.938	4.44281		565.784	4.56525		560.206	4.57499
570.214	5.88164		569.585	90159.7		567.054	5.89364		563.537	5.6231		566.06	4.71479		560.873	5.67041
570.777	4.45731		570.276	4.2933		567.711	5.75974		564.037	3.54395		566.823	4.26555		561.41	5.93606
571.347	4.97042		570.831	5.41687		568.18	3.78034		564.534	5.28289		567.471	284561		562.049	71125.8
571.893	4.63861		571.37	5.1599		568.787	6.83047		565.054	4.01967		567.993	7.66933		562.618	6.83965
572.425	4.13595		571.978	4.62084		569.372	5.69075		565.46	4.58857		568.566	4.07834		563.167	20113.7
572.985	4.99345		572.583	5.29188		569.957	5.65804		566.141	4.45177		569.022	4.89578		563.745	5.68387
573.492	4.60605		572.913	243999		570.562	5.89073		566.726	6.33178		569.738	85013.4		564.3	5.46712
573.798	4.25931		573.413	5.06009		571.088	5.64882		567.327	5.15792		570.074	58618.3		565.181	14479297
574.858	6.83864		573.835	3.45612		571.499	107008		567.869	4.27143		570.775	5.81344		566.002	4.51098e+06
575.403	77557.1		574.351	31520.4		572.524	5.33902		568.401	5.51298		571.288	4.57151		566.31	1.33022e+06
575.939	4.05691		575.024	1.18476e+06		573.208	6.08289		568.969	4.966		571.924	52333.5		566.994	1.46872e+06
576.486	45393.8		575.568	4.63003		573.783	6.09522		569.58	5.84837		572.609	5.18275		567.29	5.25713
577.009	4.90872		576.144	862089		574.375	5.83215		570.176	4.33834		572.899	503970		568.165	386290
577.502	5.8866		576.784	5.57849		574.841	2.607		570.77	5.38532		573.276	384071		568.699	4.072
578.066	4.5517		577.562	48313.5		575.296	5.25266		571.114	94.7321		574.097	184178		569.32	5.34882
578.581	5.24746		578.042	220907		575.932	4.95374		571.718	4.27617		574.398	4.91108		569.78	4.90887
578.927	6.50502		578.941	219422		576.53	4.78024		572.239	6.08362		575.32	4.56643		570.327	5.39832
580.104	265015		579.367	3.38941		577.035	49339.4		572.722	4.30764		575.839	5.18106		570.818	4.31569
580.778	4.603		579.975	5.4515		577.652	5.15816		573.271	5.61924		576.414	5.21817		571.375	7.65687
581.317	5.33262		580.564	4.01796		578.24	4.98732		573.785	4.76159		576.7	19614.6		571.941	36908.2
581.845	4.7969		580.891	42177.1		578.929	5.89539		574.269	5.84083		577.305	5.44918		572.684	6.22716
582.488	7.79013		581.467	4.77707		579.432	4.3442		574.789	4.83255		577.889	6.21687		573.228	5.45031
583.002	5.96377		582.016	14.8869		579.884	2.63195		575.321	5.91629		578.476	6.23853		573.795	5.86188
583.608	5.67076		582.932	99144.9		580.305	5.1925		575.891	6.28649		578.867	3.79531		574.329	7.08696
584.235	6.35002		583.351	61675.1		580.831	4.96267		576.482	5.47325		579.673	6.18136		575.088	10.5804
584.76	312290		584.01	126617		581.345	3.64496		576.991	5.55109		580.02	108742		575.657	5.47506
585.423	5.9267		584.615	5.76052		581.925	6.262		577.557	5.49294		580.471	102.055		576.119	4.36202
585.864	108585		585	70954.7		582.491	5.00213		578.093	6.36923		581.071	23270.6		576.617	6.29327
586.906	390055		585.588	4.01881		583.009	334585		578.681	6.29232		581.611	205828		577.207	7.07576
587.548	5.41819		586.005	3.69751		583.57	5.09964		579.254	7.12362		582.205	4.53736		577.958	29669.1
588.104	6.06471		586.408	3.15678		584.101	4.7603		579.848	4.88542		582.785	6.13441		578.504	3.21839
588.984	21339.2		586.987	5.39354		584.599	3.96618		580.335	3.73709		583.286	3.84657		578.687	7.48168
589.561	5.55762		587.504	5.81929		585.062	208840		581.011	154291		583.545	16.4139		579.641	6.54752
590.136	7.89955		588.063	6.26471		585.601	4.14114		581.621	4.11227		583.98	195508		580.124	7.00488
590.711	5.98307		588.573	4.42131		586.081	4.37542		582.208	5.24283		584.512	5.37707		580.639	4.53206
591.343	6.2917		589.118	5.38839		586.739	133593		582.761	5.22818		585.386	221208		581.226	5.29738
591.833	4.99585		589.746	5.63933		587.284	5.98186		583.331	5.14662		586.045	434010		581.809	7.24298
592.388	5.70485		590.236	3.85097		587.852	5.95067		583.857	5.08386		586.702	5.46012		582.296	5.57548
592.888	3.64841		590.862	6.74833		588.372	4.6785		584.458	6.34996		587.312	6.86571		582.926	7.06199
593.668	146513		591.26	3.02967		588.795	4.52994		584.943	3.46		587.984	14.4706		583.447	4.11418
594.394	5.72065		591.87	89864.1		589.362	5.79901		585.195	5.11853		588.867	61526.2		583.984	5.53223
594.97	4.60209		592.378	354538		590.026	6.22497		586.145	4.27104		589.586	7.42273		584.481	4.4712
595.458	4.94557		592.924	235509		590.663	5.04633		586.702	5.48982		590.061	128066		584.983	5.49238
595.872	4.34848		593.553	152596		591.133	5.34598		587.138	3.41531		590.608	5.16594		585.467	5.22593
596.592	6.4132		594.185	4.91799		591.705	6.03408		587.531	4.79503		591.238	98866.2		585.968	6.09113
597.167	4.16701		594.695	4.77476		592.25	4.15345		588.088	5.73987		591.753	7.12315		586.503	6.54586
597.666	5.59373		595.152	18.6796		592.813	4.16102		588.681	5.7604		592.319	16811.5		587.114	1.78313e+06
598.263	5.25148		595.923	6.17324		593.216	3.8162		589.256	5.31765		592.901	6.83192		587.501	8.42744
598.768	55208.3		596.563	6.38616		593.797	5.57965		589.74	4.33084		593.338	142446		588.209	769747
599.357	5.09255		597.057	5.77001		594.456	4.35587		590.188	142370		593.726	2.38295		588.77	3.66892
599.88	5.52216		597.798	6.29773		594.917	4.8571		590.714	4.09807		593.922	5.63349		588.92	6.35328
600.476	310812		598.271	5.62882		595.458	3.88217		591.294	5.1806		594.963	5.76516		590.159	169.887
600.806	301.33		598.874	4.74276		596.072	5.20496		591.762	2.24624		595.332	4.08242		590.804	6.52722
601.226	138781		599.404	5.13724		596.684	6.89651		592.119	3.57345		596.365	5.13629		591.391	6.15173
601.62	306789		599.905	6.37921		597.536	161957		592.693	5.64702		596.817	114399		591.967	6.3727
602.394	696966		600.49	7.06452		598.061	29.576		593.19	4.92288		597.536	335714		592.63	52915.6
602.869	103931		601.153	7.32104		598.779	5.59767		593.73	4.36816		598.146	4.7103		593.16	42387.9
603.546	259585		601.694	5.23882		599.369	5.19697		594.012	16.3934		598.739	73220.9		593.998	103005
604.302	4.71236		602.275	215255		599.869	4.47501		594.637	4.96614		599.388	4.99368		594.54	5.00599
604.795	216170		602.959	4.92514		600.397	6.18517		595.235	6.3077		599.963	4.90064		595.145	6.93995
605.372	4.48411		603.781	53138.9		601.106	5.78525		595.83	5.61205		600.49	5.59335		595.755	6.76343
605.987	5.78586		604.406	5.9194		601.573	5.12327		596.466	5.14671		601.286	321855		596.327	4.5823
606.679	6.55217		605.106	70166.4		602.115	5.20037		596.982	5.34882		601.751	5.45926		597.004	7.97126
607.265	5.91818		605.511	2.17389		602.618	4.67587		597.67	99630.8		602.185	175812		597.652	6.42753
607.883	7.59054		606	5.25808		603.309	7.38553		598.281	4.77907		602.88	6.00733		598.258	5.95232
608.851	726447		606.468	4.53532		603.85	4.76055		598.728	4.24167		603.389	5.17048		598.892	6.11514
609.173	40466		606.994	5.95457		604.376	4.8622		599.066	376703		603.926	120190		599.449	6.85671
610.387	738310		607.652	5.85303		604.973	5.27675		599.669	4.81999		604.377	4.03875		600.029	5.29541
610.823	128217		608.181	5.14654		605.6	5.07288		600.232	4.50951		604.738	2.61938		600.596	4.43685
611.693	201652		608.611	4.24836		606.097	2.95791		600.793	3.4738		604.93	4.87515		601.238	5.85082
612.023	91893.3		608.96	170088		606.476	461399		601.271	8.08148		605.78	3.49707		601.768	3.77022
612.503	137947		609.577	5.42709		607.043	4.79996		601.875	6.09521		606.139	3.8307		602.346	6.39149
613.372	367442		610.113	4.53533		607.618	5.79276		602.416	6.32614		606.474	183125		602.998	157215
613.922	5.71283		610.298	6.5951		608.246	6.33628		603.009	4.58456		607.174	5.85663		603.613	5.03568
614.37	56421		611.371	4.92075		608.891	3.32918		603.482	4.76884		607.633	3.91135		604.198	3.75862
614.874	5.86467		612.117	277732		609.517	5.62275		603.951	4.99582		608.215	4.68746		604.617	3.45807
615.498	5.33363		612.818	4.18587		610.14	6.15457		604.46	4.84089		608.698	4.08487		605.155	235722
616.024	6.7299		613.205	2.79266		610.741	4.19388		604.892	30421.6		609.044	93132.9		605.815	5.21459
616.581	4.0564		613.357	5.76356		611.241	4.62202		605.579	5.97097		609.493	304433		606.477	6.17041
617.174	6.01006		614.107	4.92414		611.782	4.08807		606.154	4.87541		610.057	5.41255		607.007	6.88834
617.646	4.03127		614.989	5.42966		612.378	5.34983		606.707	4.7734		610.642	5.13829		607.673	7.03168
618.194	2.47097		615.642	5.98254		612.947	4.74118		607.346	5.34327		611.135	3.62842		608.2	46207.2
619.065	878215		616.038	472821		613.476	4.47422		607.884	4.89792		611.739	5.38177		608.754	5.04522
619.692	6.086		616.724	5.4291		614.182	6.16733		608.53	4.5881		612.188	5.06917		609.287	7.01293
620.03	286818		617.391	98660.9		614.695	4.8116		608.987	5.04167		612.988	3.008		609.96	7.87617
620.648	4.61214		617.842	188997		615.285	4.08961		609.518	5.78122		613.549	6.17617		610.505	5.02147
620.962	138133		618.201	70081.7		615.825	4.53877		610.101	15806.9		614.113	6.00191		610.828	40461.1
621.469	4.30049		618.744	3.04237		616.403	5.23707		610.741	4.81968		614.962	92761.3		611.475	6.83188
621.874	59324.2		619.312	6.08533		616.978	4.54905		611.366	6.27921		615.606	4.7926		611.987	6.84132
622.472	5.0107		619.819	5.59419		617.492	4.91342		611.931	5.1144		616.289	4.9991		612.514	5.18797
623.019	4.57482		620.335	4.69731		618.042	4.3325		612.481	5.03		616.927	6.02185		613.166	60302.2
623.795	32203.7		620.946	5.4998		618.784	6.64186		613.129	4.88342		617.473	6.5277		613.908	7.22369
624.435	4.45953		621.48	5.14806		619.622	18454		613.519	4.34414		618.186	10.906		614.51	7.03145
624.983	4.20771		622.014	5.35153		620.163	6.15056		614.049	5.11328		618.913	4.26938		615.058	6.47544
625.45	4.07193		622.562	4.55894		620.735	5.06557		614.588	4.3925		619.413	5.18146		615.382	146038
625.735	414236		622.85	148155		621.331	6.27894		615.245	6.94281		620.008	6.34744		615.937	5.49599
627.264	1.40612e+06		623.503	7.27599		621.918	5.85338		615.772	358951		620.588	3.67662		616.639	8.47029
628.262	1.35876e+06		623.868	66712.7		622.522	4.9613		616.102	199783		621.289	19628.3		617.153	6.19893
628.615	25839.6		624.385	5.71158		623.161	5.65587		616.837	4.09174		622.039	86409.7		617.777	7.5244
629.209	78465.9		624.972	7.10876		623.692	4.26134		617.281	3.55568		622.535	5.27542		618.342	6.80071
629.412	69607.2		625.557	5.37743		624.207	4.84754		617.831	3.5217		623.141	5.72746		618.86	5.98608
630.304	5.97024		626.108	4.76652		624.782	4.96189		618.422	7.63934		623.623	3.65395		619.417	7.26897
630.978	128088		626.498	3.68453		625.361	5.43423		619.018	5.72649		623.824	4.97443		619.947	4.76783
631.637	228782		626.974	584926		625.921	5.37438		619.511	4.57656		624.784	4.21543		620.294	4.20768
632.049	2.17719		627.094	7.57929		626.477	4.94794		620.038	5.33067		625.388	5.20851		621.022	192990
632.192	4.52871		628.392	357762		626.974	5.26927		620.862	12.5103		625.931	5.36855		621.536	7.31065
633.429	6.7321		628.796	5.14191		627.496	4.65251		621.412	4.99447		626.495	4.47061		622.074	6.09653
633.903	4.27519		629.39	5.39393		628.044	4.38457		622.007	5.10102		627.131	5.37962		622.619	7.13379
634.395	5.05266		630	5.59317		628.556	4.58303		622.541	5.29664		627.674	3.82272		623.06	237992
634.965	39025.9		630.498	5.34585		629.133	5.59306		623.159	5.04307		628.227	5.64185		623.687	5.87347
635.848	78813		631.053	4.31771		629.734	5.77855		623.784	5.44209		628.796	4.99545		624.218	7.42744
636.391	5.71446		631.636	5.06063		630.266	4.18352		624.326	6.44853		629.369	5.01877		624.839	6.8453
636.953	4.90588		632.16	5.61881		630.925	4.79301		624.961	7.22472		630.016	5.93087		625.541	9.40407
637.596	4.80311		633.024	451250		631.402	5.02009		625.503	4.89045		630.603	6.07138		626.065	6.19331
638.255	6.07974		633.834	576667		632.034	4.87407		625.981	5.18015		631.338	90.3379		626.555	4.6583
638.791	5.95331		634.532	42161.1		632.488	3.36927		626.629	6.53408		631.699	49321.6		627.128	5.31247
639.424	5.01508		635.138	3.93301		632.767	3142.86		627.22	4.89752		632.282	4.62351		627.929	537583
639.997	5.77234		635.691	5.08909		633.466	4.55111		627.835	6.66132		632.91	6.54017		628.803	10.5766
640.614	5.43858		636.243	5.10028		634.018	4.63519		628.459	6.60399		633.432	6.24283		629.29	5.62333
641.098	3.70347		636.691	4.27869		634.577	4.8894		629.092	5.08191		633.985	4.86477		629.876	6.29012
641.604	5.74288		637.321	6.03304		634.938	3.09847		629.659	6.70079		634.557	3.89099		630.432	6.49688
642.265	6.01536		637.8	3.57046		635.272	42107.1		630.294	6.76684		635.149	6.28193		630.984	6.77321
642.8	387608		638.445	5.94432		636.033	5.63719		630.876	5.29549		635.685	4.68651		631.567	6.05752
643.409	4.96261		639.01	5.85792		636.693	5.58917		631.469	5.01033		636.299	5.96309		631.907	144846
643.96	4.05123		639.501	4.9899		637.193	4.73922		631.884	4.17008		636.705	99048.6		632.597	64242.9
644.586	5.79147		640.041	6.13029		637.789	4.87981		632.48	5.68338		637.445	5.34366		633.244	7.42104
645.195	5.61397		640.709	55920		638.412	6.88842		633.121	5.89181		637.939	3.95411		633.809	7.15879
645.757	5.10793		641.578	5.22511		639.006	5.73804		633.682	5.3227		638.532	4.06154		634.528	6.64419
646.211	4.89214		642.235	6.16701		639.516	4.33762		634.407	4.82187		638.9	85114.1		635.136	6.72807
646.738	15.0983		642.692	5.61819		639.994	4.57336		635.003	5.23913		639.477	5.68543		635.764	6.43573
647.593	417491		643.193	4.4428		640.558	4.74437		635.621	4.92084		640.112	5.14688		636.305	5.92683
648.244	4.43		643.773	4.98156		641.049	5.81844		636.191	4.66712		640.73	5.97289		636.8	5.06855
648.687	5.48929		644.039	5.24772		641.712	5.61368		636.719	5.42484		641.382	5.60272		637.48	6.86288
649.041	90029.4		645.075	69600.1		642.263	5.98916		637.389	5.40536		642.007	6.03673		637.876	273265
649.836	6.81982		645.7	6.22721		642.886	555277		637.863	4.22991		642.694	6.75065		638.419	3.97944
650.437	5.34519		646.372	5.68996		643.327	2.88155		638.398	5.2581		643.237	5.4962		638.968	5.66135
650.998	5.24978		646.876	4.09132		643.939	5.19433		638.889	4.86584		643.911	6.57384		639.453	4.21685
651.57	87239.1		647.472	5.45714		644.49	4.3853		639.531	6.91423		644.32	3.32912		639.945	5.44186
652.155	5.61544		648.011	4.5709		645.066	6.14247		640.037	3.76617		644.841	4.73672		640.619	7.18875
652.687	4.74947		648.504	3.92364		645.702	5.95183		640.668	4.75385		645.357	4.8184		641.148	6.4561
653.299	6.19941		649.357	127106		646.322	6.1378		641.255	5.28014		645.904	5.39789		641.746	4.47829
653.855	5.12868		650.052	278627		646.872	4.71468		641.857	5.20995		646.557	6.41026		642.215	3.77476
654.378	5.31088		650.625	5.70305		647.385	4.47023		642.417	5.02905		646.903	323.864		642.635	5.5856
654.923	4.65613		651.293	4.93446		647.924	3.9267		642.989	5.35847		647.594	6.05483		643.285	7.12042
655.901	242674		651.758	3.73768		648.647	5.88493		643.813	142140		648.088	3.37073		643.865	5.25668
656.551	4.70249		652.393	8.1233		649.163	4.85075		644.507	6.6505		648.871	5.65237		644.352	5.61729
657.009	531537		653.013	4.83221		649.75	6.45299		644.819	5.06253		649.399	6.13203		645.01	5.78114
657.496	4.78049		653.549	4.52509		650.456	5.96227		645.753	5.68731		649.981	5.47786		645.344	175768
657.964	3.70148		653.962	6.18357		651.011	6.083		646.276	3.93777		650.503	83445.6		645.963	5.75233
658.433	4.77839		654.635	5.20929		651.642	4.55596		646.795	5.1744		651.063	5.10391		646.513	93785.5
658.89	46898.1		655.291	289785		652.117	4.27074		647.363	5.80559		651.603	4.77383		647.088	6.96832
659.79	5.24794		655.845	5.56744		652.827	7.51574		647.934	6.00196		652.183	127961		647.623	155.547
660.37	100056		656.595	95691.7		653.288	2.94468		648.751	50810.6		652.755	5.081		648.241	4.69447
660.936	5.34303		657.345	5.92307		653.709	5.36785		649.39	6.47672		653.439	5.30635		648.824	5.76533
661.467	4.2067		657.959	7.21344		654.174	4.7893		649.966	5.59115		654.072	5.13857		649.421	7.05204
662.049	360888		658.55	5.23407		654.703	5.1464		650.558	5.08244		654.688	4.75161		650.08	7.48644
662.617	184845		659.139	5.5549		655.375	6.11557		650.976	3.83799		655.256	6.8776		650.383	215893
663.687	5.14713		659.625	3.61446		655.846	3.33945		651.503	4.8783		655.772	3.74356		651.592	5.26296
664.183	4.7249		660.111	5.34474		656.365	5.51498		652.047	6.55384		656.278	5.17161		652.062	299507
664.958	273281		660.777	5.54085		656.97	7.1869		652.676	6.30201		656.857	5.43105		652.701	6.39206
665.588	7.13968		661.263	4.64067		657.66	6.50715		653.357	102689		657.524	7.08502		653.211	5.35332
666.179	5.94248		661.763	4.99135		658.1	4.7949		653.984	6.77569		658.117	5.68544		653.797	6.11302
666.777	5.82093		662.382	5.36945		658.597	4.13746		654.607	6.97346		658.662	5.12903		654.362	5.34019
667.268	4.44206		663.098	50804.6		658.941	2.64578		655.347	4.53246		659.199	3.54454		655.037	165586
667.688	298630		663.649	5.93687		659.369	3.76824		655.901	3.89749		659.792	5.21129		655.916	6.68898
668.07	54228.2		664.28	5.86107		659.899	5.69888		656.43	4.3947		660.321	4.79494		656.474	4.98708
668.482	5.70035		664.869	4.7222		660.5	6.17942		656.955	4.64374		660.916	8.00192		657.045	5.7699
669.817	203529		665.541	4.941		661.111	4.21863		657.609	6.65923		661.561	34864.6		657.491	4.91971
670.729	241364		666.166	5.08398		661.723	6.1972		658.147	4.74543		662.178	5.37363		658.094	6.69006
671.516	5.42159		666.78	5.98408		662.384	5.08729		658.794	6.02532		662.762	6.12445		658.637	6.24403
671.804	49337.4		667.313	6.07497		662.958	5.93191		659.333	5.71719		663.36	5.40955		659.18	8.02773
672.373	5.72225		667.816	4.50496		663.788	113099		659.886	5.63976		663.894	4.55455		659.805	6.58269
672.921	5.19748		668.315	4.39062		664.377	3.66179		660.386	4.71203		664.3	3.83114		660.421	5.07205
673.656	147841		668.987	5.07226		664.955	5.1284		660.927	4.19446		664.729	4.0532		660.9	4.97079
674.21	5.04929		669.455	5.06127		665.416	3.72516		661.467	5.32579		664.986	134582		661.473	5.45806
674.949	6.82767		670.209	5.90815		665.897	4.9972		662.15	4.49092		665.728	5.09364		662.077	6.17362
675.457	4.63704		670.765	5.56763		666.309	2.07048		662.694	5.46221		666.263	5.65677		662.627	5.99307
675.918	4.35577		671.425	6.29735		666.712	4.78579		663.254	5.85274		666.78	3.21091		663.287	7.20072
676.384	3.88447		671.966	5.70561		667.348	5.289		663.862	4.80784		667.276	5.48487		663.796	4.28063
676.842	5.60555		672.576	3074.13		667.785	3.9682		664.497	7.35262		667.909	6.62276		664.402	6.53281
677.509	5.53234		673.027	96187.2		668.382	5.13508		665.079	4.88469		668.577	5.50773		665.04	22941.1
678.111	5.44185		673.681	6.82081		668.947	3.9333		665.719	5.38094		669.008	3.56886		665.646	5.36801
678.665	153811		674.244	4.01022		669.411	4.12421		666.342	5.30132		669.236	51163.7		666.155	5.83737
679.298	4.53702		674.84	6.05584		669.907	5.22709		666.825	3.3553		670.578	5.69929		666.632	5.17467
679.939	8.40539		675.518	5.3913		670.415	4.36262		667.292	3.90383		671.191	5.46796		667.099	624737
680.463	5.14409		676.186	6.12133		671.022	4.34312		667.659	123391		671.813	4.13346		667.747	15504.6
680.931	5.50725		676.811	5.67088		671.628	6.04558		668.259	5.68999		672.282	5.14982		668.382	6.15497
681.434	4.02858		677.385	5.72948		672.229	6.18743		668.757	4.27881		672.801	3.89606		669.054	7.1114
682.064	6.26859		678.004	5.87669		672.88	6.52977		669.237	5.677		673.071	5.21539		669.624	5.24814
682.569	6.57697		678.602	5.50091		673.389	4.46488		669.794	4.79902		673.955	4.57641		670.139	5.5848
683.17	5.04395		678.92	5.25401		673.925	4.60045		670.622	167564		674.419	5.10058		670.66	5.90288
683.829	6.17746		679.856	4.70888		674.608	5.32053		671.103	5.77946		674.832	4.5658		671.206	4.59956
684.373	3.04162		680.421	4.90945		675.396	1605.57		671.649	4.76389		675.311	3.80198		672.036	116787
684.588	5.36983		680.946	3.5684		675.93	3.94955		672.32	6.16686		675.908	5.37299		672.682	5.44127
685.672	118126		681.436	5.58813		676.435	5.86363		672.968	5.4201		676.454	5.81025		673.176	186007
686.299	7.12841		681.709	4.68653		677.017	4.00039		673.614	6.11159		677.099	4.34988		673.731	4.31128
686.913	142652		682.658	7.14389		677.736	6.17418		674.145	4.19112		677.753	4.73918		674.224	6.78505
687.457	6.61137		683.243	7.25567		678.272	5.61145		674.674	5.69666		678.226	3.55533		674.77	6.50788
688.085	6.60352		683.887	3.77112		679.145	129424		675.254	5.72818		678.867	4.13018		675.386	5.7847
688.622	5.09607		684.385	4.26683		679.799	6.24704		675.737	3.13439		679.313	5.03929		675.951	4.22944
688.877	6.1708		684.836	3.27505		680.397	5.83962		676.217	6.37667		679.947	5.31514		676.595	7.76298
689.567	11.0329		685.32	4.97816		680.719	6.17723		676.802	5.95091		680.503	6.24222		677.204	5.0766
690.23	4.39974		685.908	4.91253		681.668	5.39568		677.465	7.04158		681.218	6.60876		677.83	5.5623
690.579	120127		686.467	4.69436		682.385	4.38329		678.165	6.09962		681.759	4.06495		678.471	5.73363
691.279	4.09417		686.972	115741		682.911	5.27116		678.726	6.60906		682.364	213750		679.047	5.53264
691.817	5.06365		687.588	5.13095		683.521	5.85957		679.264	6.02321		683.077	4.06847		679.652	5.50363
692.249	4.90537		688.253	5.43435		684.105	6.39701		679.783	5.0715		683.624	5.71212		680.222	3.76684
692.851	50964.1		688.774	5.30204		684.681	5.40897		680.385	5.05196		684.514	134114		680.67	5.0604
693.136	4.8072		689.087	4.99614		685.217	5.94132		680.783	87087.7		685.184	6.39653		681.294	5.80796
694.127	5.91816		689.934	3.37939		685.832	5.47279		681.318	5.33575		685.69	4.20832		681.99	7.38981
694.521	4.70974		690.137	4.81509		686.268	70824.5		681.84	6.75869		686.239	5.22023		682.58	5.89516
695.191	275559		691.13	4.76911		686.926	4.71955		682.475	6.37023		686.941	6.78336		683.084	218916
695.855	6.42681		691.696	5.33056		687.444	4.51885		683.027	4.51124		687.439	3.91708		683.795	6.80335
696.57	69566		692.304	5.35163		687.967	6.22683		683.595	5.40034		688.002	5.95499		684.432	5.6607
697.228	6.42963		692.881	5.57809		688.511	5.41391		684.137	5.74983		688.496	6.00989		685.019	5.14859
697.714	4.99861		693.226	7.59741		689.151	5.60941		684.719	6.19771		688.984	223214		685.618	6.69291
698.342	7.24125		694.129	5.48634		689.724	6.47144		685.312	6.31906		689.532	6.49126		686.253	5.75406
698.789	4.33043		694.672	5.78872		690.388	5.80947		685.793	3.9157		690.164	4.55463		686.988	5.90491
699.351	6.28245		695.039	92734.3		691.063	4.44175		686.314	5.08881		690.748	5.63065		687.534	6.2345
699.871	6.05306		695.539	4.42842		691.689	4.88594		686.862	4.45774		691.37	6.21805		688.117	7.10884
700.493	6.04968		695.835	5.71344		692.274	5.65421		687.379	4.47772		691.946	4.08661		688.531	103533
701.035	5.43552		696.964	6.32531		692.911	6.12105		687.982	5.24288		692.549	4.85878		689.027	3.56296
701.552	285302		697.47	3.45278		693.502	4.59686		688.602	5.66798		692.986	15.7573		689.754	5.98398
702.145	3.5679		698.022	6.66054		694.137	5.79393		689.036	4.16447		693.507	5.25416		690.309	5.36418
702.816	257549		698.559	4.22125		694.669	5.08779		689.518	4.96699		694.109	5.03578		690.926	4.59472
703.55	4.79911		699.118	74830.6		695.14	4.87657		690.054	4.06225		694.744	5.90444		691.458	4.7915
704.142	4.7835		699.705	6.41534		695.735	6.09516		690.569	4.50786		695.505	5.99338		692.157	302143
704.537	4.02695		700.4	6.5955		696.338	5.69964		691.13	7.92958		696.088	5.85329		692.919	6.80474
705.174	6.20133		701.02	5.40132		696.939	5.64398		691.717	5.86718		696.564	4.34701		693.505	5.84738
705.69	5.46048		701.519	5.19638		697.516	4.72642		692.305	5.14675		697.151	5.42148		694.18	5.54219
706.167	319787		702.144	5.51608		698.087	5.87517		692.867	3.9652		697.78	5.78782		694.772	6.8009
706.628	1.72322		702.663	3.8676		698.742	6.17938		693.365	3.79103		698.38	4.23657		695.383	4.88476
706.91	264337		703.218	5.61096		699.265	4.6361		693.99	5.17251		698.959	5.57332		695.885	4.61788
707.666	5.45517		703.888	5.69934		699.779	288514		694.511	4.66012		699.556	4.92321		696.481	6.30908
707.997	164589		704.386	5.38997		700.508	4.26442		695.027	5.73828		700.049	5.0369		697.01	5.53649
708.413	96460.3		705.103	7.38308		701.014	4.47478		695.536	4.08631		700.664	5.75881		697.606	5.00252
708.893	202646		705.678	6.56077		701.65	4.49425		695.91	188292		701.268	5.46497		698.105	3.89568
709.544	6.56675		706.271	5.3875		702.112	5.19951		696.513	5.24236		701.811	6.07566		698.633	4.12442
710.185	6.82364		706.878	4.95762		702.738	7.42091		697.148	5.56033		702.364	5.18828		699.225	4.82892
710.764	5.45577		707.511	7.23073		703.29	4.76476		697.656	4.29314		702.991	5.95378		699.672	3.91001
711.32	4.95985		708.126	6.68411		703.824	5.30643		698.243	4.71676		703.533	5.11864		700.368	101130
711.806	214849		708.712	4.64191		704.386	4.99553		698.753	5.00677		704.227	5.45934		701.144	219374
712.464	4.96712		709.287	4.8568		704.977	6.45618		699.332	5.61971		704.848	5.10417		701.757	6.64695
713.042	5.97172		709.811	5.67975		705.552	5.35623		699.878	5.52627		705.447	4.21905		702.294	4.06313
713.613	5.03664		710.404	4.6754		706.148	4.41002		700.363	3.46704		705.807	563367		702.858	212171
714.168	2.93036		710.911	5.38899		706.827	686033		701.042	4.90623		706.389	5.191		703.408	140376
714.37	5.55133		711.499	6.0738		707.6	6.32493		701.621	4.91996		707.011	4.6959		704.092	6.60056
715.378	6.81547		712.076	4.8502		708.207	134486		702.151	5.78848		707.697	93.601		704.672	5.5323
715.928	4.05077		712.7	3.75148		708.797	4.7187		702.824	5.58041		708.268	3.84093		705.238	4.86262
716.23	4.32435		713.151	5.71175		709.45	5.77106		703.433	6.32202		709.04	5.77037		705.76	6.04649
717.169	5.19753		713.695	3096.5		710.125	6.9928		704.053	5.809		709.627	5.96838		706.354	5.93783
717.677	4.5082		714.249	5.49649		710.78	5.85028		704.687	5.17941		710.167	6.0868		706.881	5.91751
718.006	97496.5		714.874	6.17245		711.35	5.46118		705.344	5.57957		710.801	56952.3		707.408	5.96248
718.359	5.63514		715.254	2.40123		711.954	6.26648		705.913	6.05483		711.498	4.39425		707.928	4.55278
719.397	4.97076		715.48	3.67849		712.549	5.66178		706.482	5.66758		712.066	5.99393		708.389	4.27822
719.924	4.6878		716.44	6.34624		713.21	6.96547		707.118	5.34848		712.555	4.23105		708.982	5.38371
720.475	4.18177		717.065	5.58709		713.755	5.15757		707.564	3.61759		713.159	6.87863		709.377	390874
720.921	45860.6		717.66	4.62685		714.389	6.99978		708.057	4.29631		713.73	6.23764		709.887	6.10175
721.483	3.8713		718.178	5.34703		714.996	5.77472		708.778	5.53191		714.235	3.77008		710.495	7.13705
722.018	11.2642		718.708	4.32186		715.597	5.40503		709.321	5.97028		714.845	6.23609		711.086	4.697
722.489	4.65666		719.364	5.88759		716.139	6.72535		710.036	5.4629		715.485	6.18517		711.583	3.95952
723.11	7.18409		720.234	96741.2		716.796	5.3018		710.674	4.85941		715.943	4.98994		712.137	5.55938
723.893	194021		720.939	5.4253		717.334	6.51809		711.182	5.82644		716.542	5.77017		712.726	3.47881
724.584	6.41723		721.441	4.67845		717.927	5.77058		711.786	4.94823		717.168	5.92909		713.299	6.2744
725.107	5.00664		722.003	6.93683		718.457	4.44509		712.396	6.22251		717.773	5.97146		713.789	5.46868
725.662	514902		722.656	6.04958		718.936	5.45287		712.922	3.84016		718.422	6.63359		714.385	338985
726.258	6.61303		723.248	13.5277		719.57	5.86628		713.499	4.62156		719.066	6.8257		714.979	5.61182
726.895	7.09056		723.805	5.40675		720.271	6.28482		714.121	5.59094		719.657	6.19063		715.645	199999
727.853	84218		724.46	5.59173		720.682	53466.1		714.742	4.37981		720.201	5.48912		716.308	4.00395
728.484	6.40229		725.006	4.40042		721.318	5.79625		715.306	5.84762		720.83	6.5346		716.666	36329
729.022	4.91915		725.566	3.9951		721.897	4.65506		715.915	6.89969		721.526	4.97543		717.265	229395
729.575	3.29605		726.137	6.24787		722.593	6.54579		716.603	6.30825		722.453	341255		717.921	6.68629
730.16	250584		726.804	6.36016		723.159	6.57063		717.292	5.76374		722.95	3.04979		718.452	5.2462
730.596	5.72368		727.492	5.82389		723.83	4.59022		717.796	5.62949		723.573	6.86091		719.117	4.7864
731.177	340757		728.083	5.31712		724.241	4.65997		718.322	4.17793		724.226	6.32134		719.57	4.50419
731.645	5.5896		728.71	5.71771		724.871	4.71444		718.87	5.49361		724.815	7.01921		720.196	5.83551
732.539	4.6001		729.288	5.89057		725.434	6.21098		719.506	5.68894		725.262	6.05689		720.865	6.10159
732.89	375670		729.884	5.72436		725.933	2.60564		720.245	5.38051		725.889	5.24437		721.435	5.38189
732.935	7.27976		730.491	5.26258		726.097	5.34782		720.738	4.64861		726.455	5.26534		721.961	4.63843
734.146	6.07398		731.022	4.71182		727.105	5.11734		721.262	5.62554		727.132	132017		722.579	5.91996
734.663	5.16756		731.487	3.35752		727.599	5.18879		721.883	5.8383		727.614	4.61857		723.314	78482.8
735.017	135882		731.997	5.11001		728.223	4.63857		722.486	6.14418		728.233	7.51463		723.823	112792
735.591	4.25244		732.622	4.99846		728.754	5.89287		723.065	5.91658		728.764	4.85375		724.385	4.94651
736.127	6.33862		733.225	5.39189		729.406	6.69549		723.656	4.88473		729.404	6.21117		724.82	67539.2
736.768	6.44747		733.806	6.61004		730.113	5.51122		724.227	5.60585		730.057	6.52463		725.554	6.94718
737.424	7.3171		734.719	91014.8		730.698	4.41322		724.891	5.69511		730.727	6.92004		726.209	6.19014
738.062	4.44678		735.286	4.86304		731.227	5.84988		725.509	6.82994		731.256	5.69874		726.781	6.10749
738.599	5.52727		735.903	6.1941		731.778	5.87337		726.153	7.62935		731.805	5.21478		727.41	6.03053
739.083	4.302		736.466	4.89568		732.396	4.62653		726.769	5.40325		732.424	6.06657		728.069	6.61979
739.549	306618		736.955	4.87098		732.9	5.37158		727.272	4.4277		732.973	5.31531		728.7	5.8726
740.168	5.00752		737.254	5.7454		733.584	178543		728.004	6.98999		733.565	5.30909		729.341	4.77766
740.753	6.34141		738.308	5.49976		734.171	5.48101		728.609	5.21712		734.138	4.45256		729.898	5.46126
741.307	5.18195		738.899	5.07234		734.738	5.39771		729.224	5.23434		734.772	6.00491		730.855	524119
741.83	5.69833		739.339	4.52017		735.223	4.57908		729.838	8.39447		735.391	5.05359		731.491	6.50676
742.247	359760		739.811	43141.5		735.949	9931.88		730.488	4.67717		735.988	6.20045		732.057	30754
742.816	3.979		740.411	4.45458		736.532	4.61831		731.045	5.15729		736.469	5.76514		732.618	4.58107
743.398	5.7608		741.041	98867.9		737.174	5.48567		731.706	5.09565		737.071	5.97901		733.183	4.98396
743.925	6.44812		741.528	2.27846		737.763	5.06531		732.274	5.36592		737.723	5.26202		733.626	4.33257
744.55	5.16457		742.005	5.79447		738.274	4.1017		732.829	5.04545		738.28	6.48539		734.21	5.33593
745.181	123163		742.492	4.5887		738.885	7.11469		733.344	5.34728		738.825	5.76928		734.716	4.65588
745.875	7.18289		743.164	4.78044		739.597	6.39285		733.99	4.16519		739.224	55958		735.23	36688.1
746.603	6.90412		743.661	4.28243		740.23	6.2931		734.667	4.40856		740.225	216709		735.903	5.69607
747.404	77857.6		744.127	5.2746		740.833	5.69752		735.22	4.62876		740.643	5.46937		736.458	6.41628
748.012	5.21804		744.784	5.86553		741.446	5.23563		735.804	6.64733		741.604	6.15724		737.121	6.2075
748.58	5.64461		745.387	4.28828		741.969	5.08373		736.41	4.18356		742.14	5.54057		737.611	5.11592
749.138	5.77282		745.938	5.21786		742.549	5.98888		736.906	5.2375		742.665	5.71109		738.229	5.51984
749.801	5.99127		746.465	6.30291		743.224	7.30583		737.542	6.14886		743.239	6.80074		738.821	287553
750.364	4.7985		747.081	4.90376		743.726	5.1641		738.204	5.92619		743.838	4.89008		739.409	6.43239
750.926	5.84986		747.619	4.55946		744.245	4.4142		738.735	6.27186		744.337	4.88255		739.866	5.00107
751.564	5.22877		748.177	5.55866		744.905	5.59233		739.368	4.6417		745.005	5.48524		740.302	4.29039
752.171	6.07049		748.763	4.17342		745.513	7.36564		739.96	4.05623		745.518	4.86639		740.899	5.51523
752.504	66627.8		749.273	5.75789		746.168	6.14295		740.388	186577		746.176	155701		741.411	4.98545
753.157	4.14738		749.898	4.77927		746.822	5.97731		741.017	6.06975		746.72	5.79026		741.975	5.55788
753.657	5.28638		750.508	5.51521		747.337	4.20174		741.615	4.99573		747.285	7.09256		742.623	6.6146
754.196	4.16746		751.222	634943		747.902	5.48794		742.112	4.87702		747.814	3.69477		743.014	2.40962
754.477	85784.1		752.113	7.27242		748.452	4.65956		742.737	4.58623		748.358	5.39782		743.476	5.76147
755.746	146.189		752.928	166461		749.054	5.30854		743.356	4.72531		748.972	6.35061		744.157	6.65816
756.494	292640		753.33	12.7925		749.692	6.61582		743.945	5.48426		749.669	6.99813		744.729	6.275
757.016	4.31819		754.052	5.43107		750.301	5.54091		744.505	5.5851		750.262	6.08349		745.202	6.19894
757.505	4.18512		754.615	4.20969		750.908	4.97049		745.24	5.36916		750.939	8.01727		745.725	4.7041
757.738	5.45078		755.212	5.38124		751.479	5.7083		745.953	5.49742		751.346	117141		746.23	5.85876
758.653	452433		755.853	6.71172		752.071	5.11653		746.539	4.97751		751.886	4.61837		746.832	5.21496
759.431	161758		756.484	4.93174		752.867	2.36245e+06		747.116	6.90458		752.481	5.48457		747.418	6.52264
760.655	455580		757.124	268707		753.238	1258190		747.683	3.98145		752.956	4.92314		747.966	6.30743
760.904	121915		757.769	6.33447		754.188	1.4263e+06		748.235	5.53673		753.508	4.58005		748.648	7.21177
761.277	5.53997		758.266	363922		754.527	232615		748.873	6.82457		754.123	4.77082		749.216	6.33001
762.45	5.64632		758.654	62229.3		755.262	362757		749.379	5.101		754.66	5.4075		749.868	5.63739
763.038	6.40289		759.323	5.06277		755.811	167424		749.918	5.60995		755.191	5.52048		750.409	7.33602
763.602	173213		759.892	5.4879		756.279	201621		750.476	5.88106		755.82	6.72853		750.982	5.8917
764.335	4.54392		760.445	3.88107		756.886	4.89866		751.074	4.41484		756.512	5.43618		751.586	4.98137
764.769	121406		761.024	5.37984		757.405	4.50519		751.57	4.73636		757.054	5.66412		752.236	142320
765.331	5.00207		761.417	1.42017		757.996	6.31236		752.252	6.04352		757.604	6.82629		752.832	6.36995
766.061	231573		761.588	117345		758.556	5.58095		752.783	5.5305		758.266	6.16371		753.468	6.34463
766.612	3.30976		762.387	3.61657		759.097	5.06927		753.441	5.83752		759.043	233673		754.028	5.87254
767.078	5.63013		762.915	6.27647		759.735	7.38725		754.14	6.64676		759.696	5.81618		754.674	8.53869
767.576	3.26457		763.453	4.94906		760.336	6.34327		754.782	4.8226		760.302	5.85068		755.496	218476
767.816	6.31535		763.947	4.33529		760.87	6.08159		755.281	4.44986		760.886	7.1296		756.078	5.65385
768.914	6.54231		764.531	5.96838		761.404	4.27257		755.784	5.02838		761.401	4.99422		756.624	6.93423
769.543	84863.8		765.074	4.59951		761.95	7.37375		756.333	5.72971		761.971	6.81348		757.042	5.43262
770.14	282203		765.911	145125		762.51	5.84131		756.954	5.20302		762.561	7.3032		757.715	6.13659
770.827	5.3845		766.665	5.53219		763.033	6.56151		757.519	5.2817		763.149	6.18774		758.287	8.81954
771.521	273218		766.916	11.5176		763.657	6.37905		758.145	4.71938		763.633	4.74446		758.969	8.158
772.155	6.78967		767.74	5.12863		764.244	5.96352		758.838	5.72489		764.03	176299		759.628	7.42882
772.713	4.58975		768.251	367987		764.882	6.32471		759.405	4.53129		764.453	174586		760.198	6.30433
773.425	4.85949		768.326	4.94768		765.31	86944.7		759.87	4.28356		765.222	24119.5		760.856	8.80543
774.01	5.66963		769.426	5.09062		765.943	5.51301		760.443	4.67949		765.904	5.54936		761.487	6.87386
774.403	3.18031		770.078	98852.8		766.492	6.11389		760.81	306563		766.578	5.93531		762.222	78016.4
774.945	5.2623		770.707	4.50524		767.093	5.47224		761.358	5.50015		767.186	5.85024		763.071	9.5172
775.519	7.0069		771.284	4.64245		767.565	6.1387		761.952	5.03902		767.951	42558.8		763.713	8.04893
776.159	5.08872		771.809	4.4093		769.018	2.54081e+06		762.492	3.99407		768.693	6.95522		764.228	6.79173
776.554	211500		772.246	4.39224		769.69	157168		763.132	7.53429		769.191	5.62139		764.742	196442
777.039	248920		772.755	5.14635		770.08	272565		763.627	3.48294		769.875	6.30684		765.419	4.94729
777.673	5.26816		773.297	76720.4		770.888	493471		764.081	4.64115		770.554	5.27088		765.91	6.26703
778.14	4.62169		774.211	21791		771.188	683764		764.697	5.39345		771.164	5.11842		766.499	6.24695
778.825	4.65451		774.622	202771		771.932	5.51482		765.327	5.72715		771.969	145514		766.97	5.76684
779.348	5.22511		775.42	6.35031		772.27	249.641		765.824	3.72268		772.689	4.83281		767.494	8.7889
779.867	4.74903		775.895	4.91235		772.789	188066		766.477	5.22673		773.17	2399.57		768.148	8.20874
780.545	5.79441		776.498	4.41023		773.579	6.01675		767.094	5.65757		773.783	5.20095		768.82	283.439
781.027	96007.5		776.954	5.05605		774.163	6.29131		767.686	5.71335		774.298	4.15016		769.563	7.95118
781.67	5.64278		777.564	5.3204		775.19	10063414		768.243	6.52171		774.859	5.19872		770.184	7.12951
782.199	4.06445		778.189	5.75937		775.931	1.90526e+06		768.807	3.26996		775.343	4.0939		770.691	5.30534
782.683	5.82693		779.016	16243.5		776.393	774438		769.307	5.09664		775.756	34696.7		771.191	8.02831
783.112	5.71599		779.584	5.17919		776.76	165544		769.829	5.96301		776.696	438491		771.79	342061
784.101	15151.7		780.25	6.09522		777.434	392395		770.406	5.15425		777.288	5.16133		772.335	7.79394
784.732	5.73594		780.871	5.03014		778.313	179246		770.975	78981		777.638	76745.9		772.968	6.60955
785.393	6.65678		781.525	5.31887		778.75	46841.6		771.94	58803.3		778.175	3.65405		773.629	7.56555
786.036	5.0117		782.104	5.37177		779.382	5.85005		772.553	4.47444		778.69	5.91822		774.25	5.66615
786.68	5.34044		782.673	6.46892		779.797	186888		773.158	6.08377		779.243	4.0618		774.838	8.89935
787.318	152757		783.341	5.99877		780.339	5.81036		773.758	5.45715		779.688	4.77871		775.47	5.09164
788.08	6.9845		783.938	4.24556		780.875	3.54965		774.371	5.93211		780.169	5.97053		776.082	7.19902
788.985	686500		784.417	82.3721		781.599	6.06798		775.035	6.22754		780.807	6.37749		776.698	5.96515
789.26	7.78962		785.036	6.28779		782.107	28917.1		775.608	5.28349		781.431	7.2434		777.323	7.88041
790.317	49355.7		785.675	5.56696		782.681	4.86165		776.305	5.91543		782.13	6.6807		777.846	4.93786
790.911	4.53134		786.33	5.07545		783.397	6.40613		776.829	5.45404		782.732	5.06954		778.424	5.28022
791.589	5.61868		786.777	5.02663		784.058	142242		777.487	4.45465		783.248	5.05718		779.025	6.35982
792.12	5.81788		787.329	6.0057		784.373	32513		777.952	5.26274		783.821	4.39525		779.578	6.69512
792.642	3.79403		788.165	238691		784.847	1536950		778.615	6.682		784.447	6.01756		780.111	5.17644
792.979	2.84979		788.87	6.03278		785.549	259056		779.279	6.40244		784.895	4.22103		780.67	5.88078
793.823	5.81828		789.469	6.50486		786.201	766285		779.869	5.4876		785.641	5.83008		781.165	6.74583
794.433	6.60879		790.005	4.86771		786.788	66169.8		780.526	5.94512		786.224	6.21987		781.764	6.14041
795.062	6.85194		790.53	4.17627		787.5	4.79291		781.161	6.68741		786.952	6.39618		782.342	5.65016
795.747	6.40535		791.12	4.932		788.227	6.33904		781.672	4.69296		787.474	6.4967		782.93	7.14259
796.532	5.66176		791.765	7.03734		788.75	3.47848		782.265	6.41945		788.062	6.37777		783.514	6.08206
797.03	4.95834		792.336	5.92163		789.233	33633.7		782.861	3.80654		788.614	6.10813		784.173	6.42497
797.5	3.14789		793.02	206581		789.721	4.33971		783.516	1721.79		789.037	184673		784.789	5.60041
798.165	5.73453		793.687	6.32025		790.055	169784		784.182	4.62777		789.717	6.51617		785.506	6.21214
798.903	53454.9		794.403	4.76386		790.976	1.38046e+06		784.871	5.54155		790.248	5.29537		786.096	5.3221
799.531	49094		794.972	4.19013		791.294	16870.4		785.416	6.02524		790.83	7.39129		786.753	6.99252
800.104	5.49469		795.556	4.79664		791.989	1.13858e+06		786.021	5.07122		791.325	3.20617		787.235	4.95794
800.657	4.58671		796.173	5.0738		792.458	567233		786.687	4.9191		791.894	5.9379		787.751	7.2733
801.142	4.68553		796.771	5.82481		792.802	115954		787.348	6.13271		792.564	7.22354		788.369	8.22301
801.802	7.08397		797.673	180980		793.395	4.21177		787.891	4.73258		793.189	5.81905		789.002	6.56397
802.335	5.63103		798.271	5.85913		794.013	94228.2		788.484	6.17908		793.752	6.98884		789.616	6.57559
802.796	135194		798.872	5.05769		794.705	5.7855		789.055	4.16474		794.276	4.23904		790.149	5.24227
803.611	148091		799.562	6.19131		795.274	7.51882		789.665	5.77621		794.584	177718		790.755	7.73294
804.305	5.62593		800.141	5.2252		795.799	4.55682		790.247	6.4116		795.211	5.64211		791.458	6.76062
804.854	5.63957		800.721	6.24003		796.523	6.01622		790.85	6.04493		795.836	7.2177		791.983	5.78861
805.632	7.4674		801.299	4.28044		797.312	1.5002e+06		791.479	5.10077		796.45	7.78465		792.547	6.44436
806.33	5.3972		801.812	24743		798.065	1.01133e+06		792.877	7.27558e+06		797.011	4.95074		793.22	6.24288
806.895	5.40121		802.457	6.00611		798.401	620519		793.251	6.07279e+06		797.683	7.21737		793.826	7.92474
807.52	5.59289		802.844	514051		799.051	101.003		793.825	3136100		798.215	66419.6		794.432	102904
808.04	4.20334		803.176	2.38638		799.715	5.5034		794.216	3.46194e+06		798.923	6.08271		795.014	5.60713
808.367	47872.5		803.746	6.00402		800.452	26945.6		795.08	2.41407e+06		799.652	113233		795.694	108515
809.613	5.66617		805.005	127329		801.21	6.60137		795.54	402740		800.236	6.10151		796.275	7.25217
810.055	132995		805.583	3.52178		801.693	52607.1		796.264	1.15721e+06		800.825	6.4378		796.936	6.70423
810.767	6.58849		805.875	117789		802.356	4.98257		797.137	328209		801.471	7.19373		797.544	6.45221
811.454	7.15273		806.937	6.06081		803.001	4.71695		797.765	5.86037		802.051	5.15092		798.206	7.64414
812.089	6.19814		807.514	6.31435		803.662	7.18395		798.572	59178.9		802.735	6.05329		798.714	4.88309
812.711	5.50379		807.975	5.38515		804.284	5.38811		799.255	6.20921		803.354	6.00916		799.225	6.02194
813.274	5.45212		808.734	5.1253		805.021	183832		799.766	5.1549		803.959	7.935		799.836	5.80208
813.969	5.6235		809.273	5.17535		805.757	5.91248		800.354	7.0588		804.495	5.48058		800.415	6.07807
814.433	4.80044		809.838	4.24004		806.328	5.52068		801.064	6.85061		805.097	5.36295		800.828	72930.4
814.934	4.97142		810.474	6.85672		807.058	699095		801.927	5.59278		805.711	6.07283		801.468	5.13522
815.366	3.57489		811.196	7.23592		808.047	282457		802.517	5.54284		806.313	6.41961		801.812	86769.3
815.972	5.55514		811.771	5.65531		808.363	385465		803.116	6.7092		806.912	7.30055		802.351	70603.6
816.553	4.72982		812.411	4.83598		809.039	78878.3		803.801	5.86291		807.542	6.68621		803.011	153.885
817.161	5.75977		813.011	4.8859		809.999	139776		804.339	4.71012		808.077	4.09208		803.529	3.75284
817.678	4.24543		813.618	5.00951		810.732	6.11835		804.856	4.80477		808.757	6.82343		803.93	5.0103
818.183	3.75926		814.256	5.61266		811.409	74673.3		805.432	3.89819		809.385	8.37893		804.447	5.66066
818.427	133167		814.776	3.7964		812.107	5.48552		806.05	7.03832		809.996	5.44565		805.03	5.75455
819.712	7.11518		815.358	6.14944		813.051	520906		806.716	5.3408		810.491	21386.9		805.754	7.06837
820.344	6.10432		816.018	4.89949		813.941	78689.8		807.394	5.48766		811.253	6.14717		806.31	6.50188
820.786	3.84133		816.615	6.75212		814.318	50653.7		808.035	6.03657		811.882	6.21445		806.701	43153.5
821.37	4.55174		817.27	5.04389		815.1	182498		808.904	4.11028e+06		812.492	5.90371		807.234	4.83986
821.988	5.173		817.822	5.91075		815.628	3.70197		809.265	2.37493e+06		813.101	5.88603		807.722	283508
822.604	7.15987		818.346	4.98625		816.1	4.78004		810.068	1.76256e+06		813.759	6.36511		808.385	8.17499
823.185	5.43925		818.854	211398		817.045	57474		810.442	155407		814.378	5.18955		808.929	4.30187
823.803	4.43129		819.162	6.85306		817.592	4.32767		810.846	631244		814.802	5.48851		809.471	6.03533
824.084	116001		819.784	442411		818.242	5.56021		811.336	266710		815.303	6.1641		810.179	348050
824.967	47265.7		820.317	65805.1		818.931	6.04627		812.273	299884		815.865	6.41628		810.919	6.79905
825.775	67286.2		820.511	6.61808		819.445	5.01938		813.003	254622		816.45	6.55623		811.484	6.06267
826.3	5.8151		821.58	5.75691		820.145	6.39025		813.527	3.2417		816.807	200030		811.988	5.32399
826.87	5.60235		822.04	3.42397		820.756	5.89058		814.018	112813		817.478	5.83122		812.531	7.09989
827.619	5.42343		822.341	4.81262		821.455	4.8015		814.917	8089132		818.028	4.88324		813.212	8.95152
828.009	5.24373		823.318	5.34521		822.05	5.82875		815.435	2.14611e+06		818.489	6.08284		813.776	8.17277
829.089	5.83355		823.944	5.92292		822.693	5.88734		816.085	7.08514e+06		819.226	6.609		814.377	8.14322
829.655	5.85657		824.419	4.24069		823.369	5.30677		816.576	858866		819.943	5.39879		815.158	37368
830.164	4.88099		824.756	809720		823.919	5.47832		816.994	226767		820.242	5.10635		815.89	7.6042
830.754	5.77556		825.166	435823		824.538	6.123		817.818	167755		821.238	5.08433		816.534	8.73404
831.272	4.55188		826.124	857442		825.186	5.72355		818.153	98012.7		821.824	5.4979		817.162	7.90881
831.831	6.78555		826.48	11.0596		825.794	7.26763		818.607	96628.2		822.564	86401.8		817.836	7.6954
832.436	6.26509		827.035	249167		826.381	5.54837		818.862	4.95096		822.971	6.26081		818.441	5.82622
833.149	81256.7		827.544	93191.5		826.981	5.04354		819.586	138080		824.011	5.9909		819.058	8.16955
833.792	5.57437		828.212	5.46996		827.584	6.10714		819.987	95736.9		824.47	5.38311		819.769	6.19364
834.387	7.12809		828.821	4.77669		828.191	5.05529		820.373	36425.9		825.17	6.78864		820.287	4.17427
835.069	5.25341		829.442	5.10444		828.827	4.84464		821.189	6.72624		825.797	5.52866		820.931	5.80023
835.734	172563		830.052	6.17564		829.468	22533.2		821.894	6.24487		826.36	4.13968		821.545	5.93234
836.286	4.50447		830.643	5.50265		830.258	6.44		822.306	108885		827.244	275.792		822.235	7.73938
836.871	4.69354		831.348	6.49125		830.879	5.49794		822.723	221872		827.867	4.9619		822.737	5.66357
837.712	154767		831.892	4.76978		831.409	4.45554		823.866	919225		828.466	4.17893		823.303	5.40166
838.421	6.23199		832.544	5.524		831.932	5.53845		824.52	1.73508e+06		829.119	6.34508		823.791	6.08089
839.046	5.37135		833.034	236644		832.591	6.26083		825.016	1.96417e+06		829.729	5.28269		824.452	4953.61
839.736	5.53041		833.676	4.6951		833.237	6.33881		825.836	2.10917e+06		830.27	5.04119		825.125	7.06834
840.344	4.54475		834.315	5.9638		833.854	4.64751		826.374	1.217e+06		830.733	3.71305		825.775	7.438
840.82	3.98829		835.129	737709		834.39	5.41715		826.712	415492		831.159	4.64868		826.398	6.88981
841.416	5.57967		835.43	64403.7		835.081	6.69503		827.245	101063		831.878	5.66132		827.04	7.00069
841.944	5.41005		836.227	107112		835.646	4.09621		828.234	470890		832.553	44145.2		827.625	8.13002
842.434	5.47208		836.637	504644		836.218	6.79726		828.535	17307.9		833.033	382068		828.291	8.459
843.098	6.79357		837.395	5.45494		836.869	5.46619		829.377	190163		833.515	66959.5		828.873	6.44886
843.582	4.29071		838.056	7.687		837.824	119443		829.97	3.75138		834.258	6.52483		829.49	7.07929
844.132	5.55192		838.807	8.30227		838.538	6.63802		830.728	1.97713e+06		834.863	182038		830.069	6.41561
844.627	4.63515		839.484	8.42228		839.263	5.67105		831.182	2.03415e+06		835.505	5.54893		830.698	9.44652
845.03	131650		840.132	6.37974		839.832	7.11407		831.572	789396		836.081	4.78773		831.299	5.82607
845.619	7.11618		840.877	5.62179		840.468	4.75719		832.162	2.00724e+06		836.701	6.56985		831.93	8.03773
846.205	5.90049		841.507	6.24034		841.132	5.19875		832.727	131131		837.257	6.3471		832.529	6.9865
846.681	4.90645		842.046	4.82413		841.786	5.84647		833.453	235565		837.971	6.27116		833.057	5.77332
847.549	208660		842.549	2.92718		842.413	5.31405		834.094	4.84174		838.504	4.94421		833.656	7.54421
848.245	6.92848		843.315	58925		842.949	5.53364		834.563	98.5681		839.034	93206.4		834.228	6.67923
848.955	5.84765		843.899	6.52213		843.479	3.95684		835.359	6.14892		839.632	5.40438		834.861	7.50484
849.473	4.38214		844.53	5.95481		844.126	5.08754		835.893	6.12657		840.271	6.11303		835.466	5.72848
850.128	223893		845.061	4.50485		844.902	6.64922		836.956	2197199		840.84	5.14171		836.086	7.39996
850.677	5.05183		845.628	4.49738		845.458	4.43147		837.431	899644		841.434	5.6648		836.601	5.13228
851.043	4.50369		846.314	6.99299		846.021	5.07124		838.092	1.33391e+06		842.076	4.54016		837.216	6.37327
852.157	5.93475		846.914	5.16948		846.59	5.1541		838.591	180161		842.725	6.60154		837.562	190518
852.648	6.0031		847.622	6.1012		847.223	5.13906		839.275	500892		843.281	5.15297		838.121	6.08978
853.178	4.61794		848.264	6.03854		847.741	5.2902		839.937	5.89356		843.935	5.33796		838.521	53530.1
853.941	6.16271		848.893	5.29209		848.089	1083.57		840.591	7.79176		844.514	4.9579		839.141	8.032
854.503	4.84467		849.467	4.74452		848.71	5.69988		841.267	7.04555		845.239	6.71648		839.747	6.31555
855.011	4.54197		850.01	3.59286		849.181	3.9693		841.831	4.90512		845.844	4.63695		840.448	7.56335
855.536	5.04263		850.56	4.98313		849.687	154929		842.351	5.33892		846.414	5.57911		840.982	68477.1
856.165	7.52731		851.171	3.42878		850.36	5.2825		842.876	5.85436		847.049	5.50231		841.666	8.02995
856.709	3.63514		851.629	6.02466		850.932	4.6818		843.512	4.48363		847.592	4.78911		842.322	6.84424
857.281	5.19766		852.451	76144.1		851.519	6.11565		844.044	4.52863		847.924	6.37241		842.962	6.5748
857.641	10.4979		853.152	6.67221		851.988	132303		844.619	6.0434		848.906	6.12139		843.611	4.94466
858.509	6.82106		853.877	5.14828		852.585	4.43988		845.213	72882		849.579	6.83627		844.13	4.70249
859.107	6.23785		854.32	2.60207		853.199	5.61846		845.814	5.48346		850.224	6.79017		844.749	5.93785
859.747	5.36695		854.522	5.67059		853.817	5.60199		846.262	282607		850.86	4.90343		845.426	8.45782
860.287	6.53977		855.466	4.69109		854.363	5.27612		847.068	1.54194e+06		851.43	6.05659		846.044	6.08187
861.074	107491		855.782	5.97494		854.915	3.72811		848.061	359503		852.04	6.08414		846.665	5.27089
861.675	5.5075		856.527	4.30818		855.425	4.11322		848.537	90478.9		852.658	6.73714		847.328	7.80397
862.257	5.84146		857.112	5.61907		855.822	4.64692		849.139	139497		853.453	6.60699		847.935	5.99758
862.905	6.05873		857.719	6.39793		856.337	157050		849.603	4.20876		854.121	6.71754		848.446	4.46094
863.415	300455		858.411	5.67718		856.967	5.71674		849.951	18297.5		854.548	1.62391		849.032	5.85624
864.059	6.50567		858.921	4.7523		857.509	3.16289		850.616	50960.8		854.732	7.3243		849.548	4.26348
864.749	5.30271		859.453	5.28193		858.001	4.91741		851.311	6.14865		855.84	6.08318		850.11	6.95643
865.482	5.70579		860.142	7.56969		858.568	5.38137		851.755	188142		856.409	7.27917		850.715	5.30205
865.996	4.47382		860.772	5.69142		859.133	5.30013		852.411	6.22758		857.054	5.80153		851.216	6.86145
866.594	5.80846		861.39	6.55514		859.58	4.20811		853.146	200797		857.773	6.73006		851.907	6.30251
867.219	6.27165		861.969	6.08137		860.206	193.785		853.997	322732		858.368	4.65336		852.652	7.70598
867.584	257089		862.653	6.08003		860.886	3.77033		854.675	481981		859.033	7.26777		853.235	6.26083
868.141	4.45591		863.229	4.88198		861.194	12289.7		854.737	79662.3		859.675	6.61841		853.761	5.33232
868.811	6.25209		863.918	5.88381		861.854	7.49363		855.572	5.01651		860.276	5.4111		854.338	4.68152
869.387	5.11539		864.423	4.38318		862.608	6.38182		856.37	4.32748		860.868	4.46769		854.904	5.85989
870.061	6.78475		864.965	6.54721		863.329	5.99112		856.728	70776.2		861.349	4.921		855.517	6.56341
870.674	5.0975		865.623	121606		863.894	5.54588		857.297	205744		862.097	6.71825		856.062	5.16843
871.249	162853		866.335	6.94108		864.473	5.30568		857.611	5.85282		862.568	4.89694		856.599	5.24845
871.942	4.6813		866.858	2.78769		865.07	5.84875		858.515	6.44268		863.142	6.49791		857.33	7.38807
872.63	7.42622		866.999	6.80829		865.784	6.05281		859.144	5.87593		863.721	6.65487		857.822	4.98583
873.335	5.78614		868.094	296214		866.562	49040.8		859.859	6.53599		864.475	7.07702		858.521	7.60792
873.86	4.75099		868.765	6.80783		867.285	6.37689		860.397	5.81608		865.014	5.13122		859.073	6.78097
874.626	103346		869.334	5.7517		867.704	225510		860.963	5.14884		865.478	4.38426		859.563	4.43559
875.309	5.05397		869.975	6.95443		868.406	7.29282		861.612	5.87028		866.112	7.60833		860.109	4.47353
875.894	5.69083		870.689	6.25929		869.004	4.38813		862.233	5.77835		866.758	5.18892		860.596	4.59338
876.428	5.99105		871.326	5.93344		869.413	142589		862.855	4.92427		867.286	4.25745		861.016	8879.91
877.181	216050		871.955	6.07867		870.023	5.0885		863.368	6.48281		867.854	6.05976		861.791	8.35451
877.855	6.62667		872.531	3.72568		870.666	4.89736		864.134	159663		868.534	7.92705		862.42	6.48191
878.414	23.696		872.862	46907.3		871.141	5.84937		864.76	5.87733		869.166	5.37964		862.987	5.16967
878.963	4.72849		873.514	5.38916		871.817	5.39335		865.451	5.84009		869.709	3.88407		863.527	7.6265
879.656	41316.7		873.985	3.45792		872.35	5.73726		865.99	4.56937		870.308	7.31075		863.88	5.34279
880.248	5.60892		874.588	6.57008		873.103	6.46384		866.477	3.68498		870.946	6.74772		864.955	6.71581
880.921	6.50371		875.133	3.94692		873.719	6.26788		867.032	5.96339		871.511	5.81188		865.509	6.23063
881.494	5.80149		875.834	7.11999		874.254	5.71533		867.695	5.9811		872.155	6.26245		866.128	6.32875
882.187	6.11707		876.46	5.13832		874.926	6.17219		868.353	6.44159		872.736	4.50753		866.763	5.22645
882.663	60317.1		876.886	4.87671		875.473	5.55935		869.038	7.30022		873.328	6.19794		867.256	3.47415
883.268	5.95477		877.267	105850		876.049	143073		869.626	5.10276		873.83	5.96675		867.849	6.64734
883.811	5.36153		877.971	6.99986		876.821	151463		870.058	9.33694		874.419	5.27299		868.404	4.81566
884.322	80083.3		878.561	38827.6		877.781	211797		871.105	5.5745		875.027	68397.6		869.128	6.97319
884.947	5.08204		879.099	3648.2		878.388	6.83038		871.676	3.02397		875.625	4.61415		869.678	5.18124
885.562	5.66698		879.764	6.82641		879.039	5.33308		872.316	6.59355		876.168	5.2685		870.352	5.55739
886.144	5.27641		880.422	6.53858		879.764	7.03629		872.982	89881.7		876.765	5.39188		871.019	7.19857
886.691	5.8235		880.838	44768.1		880.446	7.50173		873.639	4.47668		877.346	3.85743		871.579	5.538
887.349	5.56106		881.381	87365		881.072	4.96578		874.236	3.82668		878.049	6.04307		872.155	6.53549
887.966	7.29306		882.025	5.25898		882.126	324625		874.961	8.27457		878.598	6.1223		872.827	6.86572
888.597	6.10067		882.65	5.11565		882.572	5.48413		875.567	5.17199		879.268	4.89128		873.331	5.34426
888.998	90444.5		883.318	5.42599		883.42	253681		876.131	5.24996		879.834	5.06049		873.778	4.96619
889.611	5.57207		883.806	5.67091		884.014	4.69179		876.778	5.07073		880.385	4.89108		874.386	6.43381
890.249	5.10241		884.461	6.53086		884.474	4.39893		877.315	4.43965		880.983	6.80856		874.91	7.67777
891.067	150732		885.053	6.3125		885.224	126491		877.979	5.83296		881.549	5.35308		875.417	5.0078
891.631	6.05606		885.706	5.57256		885.889	5.09581		878.578	4.93473		882.175	5.73565		875.748	41313.2
892.247	5.41729		886.345	5.10193		886.496	5.5427		879.242	6.60421		882.619	4.63002		876.527	6.50042
892.897	293932		886.923	4.6296		887.159	5.07006		879.884	5.31652		883.165	3.89043		877.064	6.01741
893.591	5.73993		887.435	4.14622		887.686	5.04406		880.472	5.90795		883.774	6.32913		877.609	8.82751
894.23	5.59636		888.168	7.05909		888.188	271087		881.072	4.36438		884.476	7.77458		878.234	5.32358
894.69	3.10227		888.818	194178		888.841	3.22739		881.643	5.98444		885.092	5.3946		878.854	10.3633
895.136	4.14936		889.49	6.10973		889.103	11.1949		882.218	5.59015		885.639	212606		879.552	7.36987
895.593	3.99739		889.898	373925		890.228	98628.8		882.82	1688.39		886.225	4.91126		880.191	7.41303
896.171	5.85753		890.477	6.17831		890.916	6.87452		883.382	5.19071		886.78	174283		880.753	6.6365
896.946	218057		891.113	5.6799		892.075	725934		883.935	3.69706		887.064	5.87206		881.346	5.93374
897.577	6.6291		891.757	5.39289		892.599	4.72369		884.482	5.14088		888.086	4.90977		882.024	8.38224
898.249	5.33544		892.281	4.40965		893.275	6.9963		885.134	5.75427		888.581	4.29097		882.68	8.26189
898.931	6.22758		892.762	4.19628		893.82	4.9383		885.61	3.86162		889.197	5.96359		883.3	8.22082
899.455	4.54246		893.413	310895		894.46	7.04011		886.27	5.76342		889.867	5.77782		883.977	6.31666
899.855	174092		894.042	5.68545		895.078	6.58468		886.946	6.16895		890.553	7.07935		884.598	7.16157
900.74	20.4611		894.685	5.10215		895.571	4.52075		887.587	5.68807		891.158	6.56412		885.156	5.32953
901.341	4.08243		895.416	5.86167		896.076	279005		888.16	6.01651		891.833	5.77341		885.845	6.2421
901.853	5.83708		896.064	5.03521		896.613	5.01181		888.842	6.66166		892.491	7.11554		886.48	6.4263
902.539	4.92262		897	112024		897.186	133406		889.461	5.95891		893.154	5.00284		887.105	6.76017
902.869	13.451		897.721	5.46883		897.762	4.16895		890.104	7.10494		893.717	4.92447		887.704	7.41709
903.844	128936		898.454	6.61473		898.297	155721		890.64	5.30393		894.378	6.6403		888.241	6.70825
904.511	5.5817		899.055	4.77829		898.929	5.64467		891.319	6.43462		894.94	4.67509		888.88	6.65623
904.864	153980		899.664	5.43966		899.527	7.25064		891.757	170462		895.514	5.36407		889.389	6.07513
905.539	6.90808		900.312	4.08684		900.021	3.01357		892.421	6.30812		895.988	3.66256		889.862	4.75085
906.195	6.04267		900.938	6.20038		900.29	4.95911		893.076	6.56793		896.68	5.91691		890.514	5.72767
906.958	7.16428		901.542	6.18173		901.073	3.88789		893.744	6.39868		897.189	85407.7		891.165	6.94338
907.625	6.18646		902.043	5.70693		901.582	4.53657		894.365	5.80465		897.946	6.20868		891.778	6.18838
908.271	6.77521		902.753	6.77043		902.275	6.52656		895.01	6.19967		898.448	4.3236		892.147	91953.8
908.93	6.38683		903.445	6.8664		902.816	5.39509		895.555	5.43089		899.147	7.47476		892.988	134881
909.6	5.83437		904.074	6.9483		903.447	5.7204		896.22	5.98143		899.741	5.86514		893.645	5.97483
910.212	5.53165		904.665	5.58669		903.99	6.35454		896.846	6.49508		900.354	5.14212		894.232	6.99815
910.874	5.33013		905.37	6.39539		904.664	6.37894		897.497	5.33401		900.927	6.58412		894.882	8.04374
911.422	3.3722		905.877	4.94745		905.329	4.9738		898.061	6.2026		901.566	4.24149		895.57	7.43275
911.627	6.22457		906.504	5.40853		905.849	4.62853		898.646	5.53808		902.2	7.6373		896.199	6.80899
912.686	5.47975		907.172	6.64224		906.477	6.1291		899.313	6.93385		902.784	4.93116		896.961	6.62086
913.317	5.0339		907.696	5.26098		907.154	6.1551		899.943	5.08958		903.398	6.65754		897.526	7.62799
913.948	6.45625		908.345	5.99751		907.904	8.34872		900.548	5.35623		904.105	5.03797		898.098	4.2844
914.581	253604		909.228	21.1888		908.689	5.28905		900.995	255740		904.713	34297.4		898.701	7.03335
915.173	4.5261		909.76	3.55743		909.367	7.42613		901.707	6.83748		905.404	202034		899.274	6.6326
915.752	5.66283		910.208	4.12815		909.78	86027.7		902.249	5.17212		906.007	5.33311		899.81	8.15704
916.415	5.42255		910.816	4.55891		910.586	7.05441		903.064	176346		906.555	4.4563		900.407	8.05119
916.976	84571.8		911.413	5.80284		911.162	5.2339		903.757	5.33103		907.111	5.22933		901.008	6.16714
917.558	6.32272		912.082	6.68317		911.612	300223		904.346	4.95977		907.708	5.98354		901.518	5.17395
918.093	5.07849		912.672	4.65729		912.184	5.46707		905.007	5.93964		908.343	5.59491		902.167	6.84219
918.664	5.19181		913.401	5.99858		912.722	121423		905.834	25754.1		908.83	3.67321		902.833	8.64492
919.287	5.65586		914.19	5.84176		913.342	6.61965		906.529	6.06157		909.471	8.21919		903.45	5.51983
919.868	4.72596		914.864	6.54656		914.084	496727		906.999	4.08663		910.14	5.96534		903.886	6.05087
920.469	5.99799		915.466	5.58986		914.749	5.63296		907.188	5.46889		910.799	6.4993		904.553	7.75806
921.271	6.18883		916.104	6.4606		915.356	6.66912		908.373	93501.5		911.374	5.05069		905.255	8.96637
921.815	5.83817		916.985	57765.3		915.991	4.97614		909.182	6.20707		911.82	4.88465		905.9	8.63791
922.406	5.20378		917.61	93739.2		916.642	7.17398		909.765	5.11862		912.361	5.24		906.693	183991
923.041	5.78748		918.275	6.36851		917.22	108322		910.294	117757		912.998	7.25539		907.442	7.59252
923.848	352847		919.102	6.40947		917.673	267959		910.94	5.14956		913.718	7.13705		907.991	6.06888
924.384	3.66447		919.637	4.90326		918.614	344724		911.537	7.26679		914.247	3.79015		908.632	6.44355
925.051	6.99786		920.298	6.56634		919.435	3.95429		912.195	6.26479		914.828	5.50983		909.258	6.12168
925.688	5.32215		920.982	5.41933		920.014	5.89955		912.768	4.94072		915.217	171595		909.811	5.03289
926.36	362059		921.494	5.85659		920.464	54325.1		913.302	4.67095		915.858	5.40374		910.333	6.02176
927.035	5.78702		922.189	5.49037		921.113	6.2355		913.915	5.38909		916.531	5.91605		910.985	7.57703
927.634	5.54093		922.841	5.93237		921.804	6.39726		914.515	5.03345		917.172	5.75731		911.327	6.56945
928.092	5.79083		923.58	78942.8		922.438	5.33019		915.153	5.05373		917.826	5.36723		912.363	6.96869
929.037	236925		924.191	6.52745		923.082	5.78663		915.867	5.80935		918.577	6.30974		913.264	21835.4
929.692	7.07826		925.108	223206		923.751	4.99197		916.802	46559.3		919.32	176271		913.794	5.88951
930.372	6.60107		926.098	330938		924.187	3.97794		917.624	5.52409		920.037	7.14475		914.383	8.02348
930.961	4.61118		926.68	6.06828		924.773	4.10034		918.146	5.79842		920.729	261379		915.079	7.79691
931.583	6.49768		927.346	6.40068		925.281	5.68235		918.774	6.80551		921.299	5.41174		915.716	8.55017
932.252	6.93852		928.057	7.0147		925.813	4.91071		919.363	4.44561		921.921	6.19101		916.449	7.05917
932.807	4.62923		928.704	6.29525		926.351	4.22758		920.053	6.23394		922.517	4.79936		916.988	6.14523
933.507	5.26889		929.386	5.14852		927.298	256035		920.683	5.42704		923.251	7.14781		917.605	5.68668
933.886	201011		930.052	4.59654		927.888	6.27585		921.276	5.40312		923.971	7.84947		918.189	8.09839
934.61	70096.5		930.655	6.02496		928.272	7.08216		921.877	5.49399		924.584	4.43108		918.773	6.90347
935.24	5.27589		931.287	5.63647		929.037	5.02451		922.436	5.84218		925.114	4.65021		919.465	8.76811
935.827	4.56097		931.908	5.17743		929.644	3.50266		923.109	7.89027		925.878	6.50277		920.166	8.27612
936.503	8.2153		932.562	6.45034		929.988	144981		923.758	6.98648		926.495	4.33412		920.768	6.85736
937.122	6.15158		933.16	5.57817		930.618	5.00577		924.34	5.4703		927.138	4.77949		921.386	7.96081
937.583	3.96212		933.802	5.73425		931.227	6.3399		925.07	6.68774		927.623	4.03367		921.953	6.23348
937.926	2.46572		934.42	6.62507		931.845	5.02647		925.655	5.33455		928.106	5.69299		922.493	7.98897
938.14	6.35339		935.047	5.24011		932.473	6.08353		926.396	6.27083		928.588	51345.5		923.166	6.02471
939.239	6.84122		935.728	5.43728		933.147	33145.1		926.914	4.54095		929.198	4.97732		923.792	6.43184
939.991	6.43789		936.358	4.84278		933.701	4.52153		927.372	5.14783		929.795	6.25322		924.351	6.22042
940.544	5.43017		936.958	4.99282		934.459	4.31252		927.935	4.55675		930.454	5.68551		925.093	6.95739
941.288	6.27633		937.677	5.98722		934.979	5.1778		928.481	4.72266		931.021	6.00147		925.689	7.08202
941.88	6.16418		938.292	5.08277		935.71	18.3185		928.977	4.95971		931.576	4.89036		926.402	7.22658
942.557	5.41009		938.883	6.87614		936.408	4.84004		929.61	4.71389		932.066	5.51662		926.909	5.55915
943.118	5.30396		939.619	6.33615		936.968	4.68207		930.417	171456		932.674	5.33838		927.45	6.91116
943.801	6.84334		940.227	5.86034		937.567	4.45648		931.121	6.2439		933.375	6.47392		928.05	6.49032
944.437	6.25553		940.83	5.91791		938.179	4.91579		931.556	158378		933.989	4.64738		928.739	6.04053
945.095	89096.9		941.532	6.85629		938.837	4.60636		932.288	7.23956		934.586	90719.1		929.313	6.31798
945.66	4.99769		942.194	6.23099		939.493	4.68318		932.937	5.34232		935.283	5.94666		929.86	6.02011
946.188	4.96403		942.784	7.31446		940.102	6.35189		933.507	5.43711		935.996	111418		930.536	6.39679
946.693	6.00111		943.481	6.78101		940.664	5.81311		934.058	5.1977		936.767	6.75877		931.186	6.90767
947.351	5.50339		944.028	4.67051		941.319	6.03502		934.806	5.02412		937.421	5.95009		931.916	185043
947.939	6.48001		944.654	7.15574		941.951	6.32622		935.51	7.01638		938.125	6.79996		932.598	5.32521
948.645	5.51229		945.331	5.81234		942.498	5.48167		936.323	66832.2		938.854	6.67726		933.207	5.65921
949.281	6.62295		945.884	4.95725		943.168	6.24107		936.911	5.52634		939.495	6.02559		934.016	86542.7
949.916	7.24615		946.646	6.99734		943.754	6.1615		937.484	4.85536		940.157	5.23876		934.546	5.4379
950.564	6.44364		947.182	5.8432		944.258	5.80063		938.07	8.34134		940.971	46472.2		935.189	6.60527
951.157	5.3459		947.943	6.35495		944.889	6.21982		938.654	4.95629		941.314	79874.6		935.83	6.28062
951.741	237514		948.602	7.44213		945.893	1471.06		939.22	5.76134		941.98	5.81027		936.543	7.47242
952.487	6.27564		949.319	5.3308		946.6	6.83258		939.812	59077.1		942.64	5.30232		936.961	3.77606
953.54	526992		949.643	12370.9		947.256	6.79694		940.645	6.41538		943.229	6.20797		937.414	6.16509
954.177	7.2032		950.335	6.20989		947.925	6.21191		941.246	4.91618		943.847	4.97459		937.915	165290
954.838	5.64189		951.053	5.36186		948.892	30892.7		941.949	6.43402		944.421	6.15271		938.32	7.53909
955.423	5.61835		951.77	5.80602		949.499	5.68955		942.61	5.28938		945.443	336.952		938.995	259123
956.111	5.56277		952.411	4.84438		950.256	6.9177		943.25	6.9452		946.105	7.15645		939.606	5.58546
956.726	329284		953.125	5.89656		950.85	7.05766		944.033	176978		946.817	6.17555		940.3	8.79523
957.515	5.94901		953.898	6.66178		951.458	5.19605		944.74	5.61306		947.439	5.68801		940.876	6.21803
958.028	3.43878		954.504	5.55741		952.068	7.21761		945.331	5.77991		947.983	4.12288		941.482	5.9078
958.234	6.3026		955.049	5.58874		952.636	5.37113		945.978	5.25098		948.685	114124		942.055	6.00667
959.268	7.28829		955.729	5.606		953.214	5.381		946.504	5.90678		949.27	6.99616		942.662	6.25902
959.959	6.90105		956.305	5.29772		953.864	6.84426		947.157	4.52546		949.687	4.21851		943.277	7.9686
960.66	6.39946		956.967	6.6769		954.428	3.6462		947.704	5.73498		950.638	6.77857		943.881	7.242
961.26	6.32301		957.662	6.07422		955.13	70200		948.317	5.31056		951.215	4.8109		944.582	6.49183
962.07	7.40127		958.199	5.87547		955.872	6.54446		948.974	6.65417		951.882	6.80634		945.279	7.77197
962.808	188757		958.793	5.40061		956.957	159436		949.68	5.60345		952.551	5.55747		945.976	7.39616
963.542	5.45445		959.461	6.55132		957.544	4.71961		950.281	4.00115		953.085	4.16515		946.595	6.45188
964.23	4.62423		960.1	5.47897		958.101	6.07395		950.631	206556		953.541	36903.6		947.284	6.45933
964.998	162794		960.726	5.65377		958.708	6.32002		951.152	5.17123		954.21	6.29123		947.935	7.22633
965.836	6.94525		961.308	205027		959.371	6.4032		952.101	355903		954.709	4.80703		948.563	8.08343
966.411	69571.3		961.971	5.86008		959.995	7.00441		952.65	5.5651		955.251	49080.2		949.138	6.92026
967.072	4.55632		962.588	5.24085		960.634	7.91288		953.321	4.87873		956.005	6.86639		949.698	6.40677
967.646	6.51953		963.302	5.60453		961.215	5.60473		953.912	5.86322		956.679	7.83631		950.327	5.26354
968.395	7.21041		963.647	61009.3		961.801	5.97475		954.498	4.78613		957.313	6.63008		950.904	7.43072
969.031	5.78343		964.14	4.46825		962.433	7.28332		955.015	3.73153		957.882	5.70146		951.46	7.27031
969.788	7.01066		964.667	4.26971		963.066	8.40651		955.542	4.71873		958.234	5.65432		951.951	3745.8
970.362	5.21597		965.306	6.31347		963.655	6.15869		956.238	7.0869		959.342	5.00002		952.569	6.14026
971.071	19.8531		966.077	58669.5		964.225	5.96939		956.761	3.73188		960.001	6.65078		953.147	8.28576
971.807	4.56082		966.687	5.7332		964.964	7.70691		957.491	6.48758		960.676	5.03718		953.811	9.09164
972.329	5.82098		967.516	20.9099		965.582	7.21009		958.136	5.32683		961.298	6.20097		954.511	8.43755
973.047	5.7176		968.27	6.27238		966.199	5.68447		958.607	4.53707		961.88	5.20579		955.11	6.50815
973.643	5.60911		968.918	6.4831		966.68	4.01631		959.224	5.97289		962.432	5.60921		955.754	7.89073
974.264	5.99865		969.916	68592.9		967.216	72539		959.955	5.99752		963.05	5.49636		956.72	227537
975.225	119079		970.486	2.36215		967.755	6.07311		960.627	4.75344		963.684	5.97771		957.445	6.50831
975.897	5.22084		970.741	4.91331		968.509	7.15719		961.134	4.69943		964.303	6.94163		958.051	6.52111
976.402	5.64355		971.72	6.11054		969.219	7.26536		961.657	5.15575		964.818	40556.9		958.747	8.3124
977.124	7.76705		972.448	7.35251		969.923	6.80019		962.016	2.99571		965.405	5.77221		959.395	7.2116
977.72	4.65911		973.037	4.85499		970.641	7.76811		962.646	5.74584		966.121	6.22675		960.01	6.72616
978.257	5.40999		973.561	3.1862		971.259	4.83927		963.225	5.05873		966.702	6.87278		960.71	8.1719
978.704	803466		974.046	5.09368		971.903	6.97717		963.977	139622		967.49	7.19421		961.302	6.42976
979.209	6.53431		974.648	5.08573		972.57	5.89563		964.698	16899.6		968.283	35503.7		961.988	8.25455
979.892	5.33554		974.94	4.60823		973.238	5.74902		965.554	6.54967		968.807	123387		962.586	4.82621
980.43	3.45213		976.009	6.35241		973.845	6.99153		966.105	5.73905		969.5	5.24983		963.097	7.39916
981.03	6.65252		976.617	4.81843		974.543	6.86579		966.813	6.88155		970.196	5.95337		963.728	7.34331
981.7	5.35254		977.284	6.56407		975.277	6.36834		967.361	4.46095		970.846	7.77654		964.345	6.84493
982.329	5.64501		977.79	3.39169		975.977	7.72867		967.622	7.04758		971.462	4.77785		965.022	10.0164
983.048	7.22596		978.299	17.6034		976.575	5.26873		968.82	5.90805		972.026	5.48068		965.695	10.4891
983.647	6.28397		979.151	6.09489		977.201	5.75359		969.338	4.65573		972.708	5.81512		966.198	322874
984.051	427116		979.811	6.39432		977.835	5.23787		970.075	6.04348		973.356	5.42217		966.797	34092
984.76	6.14832		980.41	4.92499		978.516	5.97872		970.839	7.35857		974.156	38596.2		967.43	9.0803
985.329	5.73235		981.06	5.76447		979.166	7.5127		971.524	5.25681		974.949	4.71705		968.153	9.51524
985.707	5.9923		981.714	4.73984		979.896	6.23499		971.956	220670		975.533	5.66056		968.808	9.33487
986.616	4.63227		982.231	4.80478		980.539	6.9599		972.735	131452		976.162	6.26229		969.418	8.73645
987.003	3.70669		982.778	4.7098		981.185	4.18157		973.475	6.71469		976.636	111404		970.155	7.85097
987.686	6.15237		983.416	6.00387		981.615	66022.3		973.995	133250		977.22	5.84412		970.881	7.71224
988.492	6.14164		984.09	5.14658		982.273	6.18243		974.698	6.63325		977.984	350130		971.458	6.85472
989.05	6.2136		984.721	6.73098		982.852	4.71515		975.405	7.61816		978.793	161323		972.131	8.73456
989.825	5.87213		985.425	6.04795		983.386	5.70771		975.875	3.68692		979.572	7.37002		972.848	8.7037
990.467	6.50849		986.056	5.64337		984.054	7.92826		976.454	4.47966		980.12	6.11527		973.467	7.61331
991.046	5.44956		986.66	4.78831		984.841	6.0194		977.047	7.39111		980.79	6.88203		974.151	8.59853
991.676	5.14141		987.221	7.54983		985.438	5.62689		977.827	6.03773		981.406	146034		974.75	5.66755
992.318	5.01308		987.854	6.1231		986.045	5.38872		978.496	6.38617		982.1	6.41417		975.34	8.06089
992.965	4.51273		988.535	6.47849		986.593	5.50337		979.062	5.71737		982.785	8.06828		976.033	55190.3
993.547	5.45061		989.182	7.59163		987.398	6.6131		979.671	7.41331		983.415	5.26182		976.683	8.78568
994.126	5.37342		989.853	6.62379		988.018	6.03305		980.267	4.96314		984.086	7.76777		977.565	107209
994.989	104890		990.54	6.04333		988.678	6.31999		981.028	5.41413		984.718	5.59244		978.168	6.19352
995.631	6.35097		991.186	6.40239		989.36	7.56044		981.56	4.11223		985.283	4.58948		978.777	5.54797
996.201	5.10463		991.941	6.826		989.988	6.42332		981.973	90432.4		985.927	6.69386		979.554	7.78293
996.865	5.41365		992.503	6.82188		990.741	5.75629		982.522	6.30505		986.575	7.46921		980.109	8.24675
997.432	4.35817		993.275	5.90004		991.321	4.93034		983.201	133691		987.231	5.84044		980.695	5.42683
998.019	4.95592		993.813	6.00023		991.946	4.28766		984.076	6.94973		987.794	6.52263		981.406	7.23254
998.559	68374.5		994.359	5.00178		992.498	6.51889		984.673	5.29965		988.56	6.50348		981.793	158.287
999.229	5.9965		994.898	6.35115		993.169	6.92564		985.361	6.04017		989.143	6.22384		982.525	9.47618
			995.395	457476		993.763	5.82196		985.952	6.09271		989.624	65340.9		983.102	6.97711
			996.388	618207		994.439	5.01063		986.553	7.65727		990.257	8.29867		983.769	7.11432
			997.096	4.61457		994.984	5.16373		987.308	6.08697		990.904	7.15415		984.387	20.9102
			997.656	4.78869		995.54	5.19052		987.967	6.81427		991.573	5.93351		985.2	5.16305
			997.959	325.853		996.151	7.20534		988.625	6.47416		992.236	7.05017		985.858	6.89418
			998.699	4.62493		996.781	3.86571		989.256	5.57655		992.929	6.85966		986.524	6.58416
			999.263	11.8914		997.136	58191.7		989.854	5.60678		993.524	5.7944		987.073	6.75495
						997.789	6.84142		990.432	6.38334		994.182	6.27355		987.811	8.78983
						998.466	6.28642		991.015	5.5576		994.907	7.09638		988.386	5.8607
						998.918	248441		991.718	6.60235		995.53	4.10109		989.083	361.453
						999.542	3.73283		992.561	114698		996.082	7.42285		989.744	8.93708
									993.18	5.18114		996.414	6.61413		990.415	6.13434
									993.869	7.30463		997.409	5.38815		991.064	4.26704
									994.597	6.42492		997.848	73510.5		991.697	7.329
									995.079	2.70049		998.413	3.81489		992.302	6.74035
									995.304	5.77254		999.126	5.9432		992.96	6.64071
									996.37	5.5283		999.588	2.87881		993.534	3.95449
									997.022	5.42892					994.29	8.00632
									997.657	5.66223					994.864	4.89649
									998.335	6.25335					995.485	5.4802
									998.889	4.79281					996.124	7.20462
									999.452	4.56649					996.536	88064.6
															997.16	6.08475
															998.079	354492
															998.842	6.98361
															999.426	8.27215

## Sheet: Fig.2d
WT TfCut								TfCut DM
		Sample 1	Sample 2	Sample 3	Average	SD				Sample 1	Sample 2	Sample 3	Average	SD
2 hour	TPA	253.678	245.629	210.338	236.548	23.0528		2 hour	TPA	768.208	666.409	725.244	719.954	51.1053
	BTa	2716.89	2716.84	2341.55	2591.76	216.691			BTa	3670.67	3181.2	3453.16	3435.01	245.24
	ABTa	600.534	568.6	513.798	560.977	43.8676			ABTa	1479.56	1319.12	1519.72	1439.46	106.138
	TaBTa	2139.84	2108.24	1813.75	2020.61	179.841			TaBTa	2046.94	1822.45	2062.47	1977.29	134.319
4 hour	TPA	635.695	607.369	692.62	645.228	43.4176		4 hour	TPA	1857.86	1394.21	1747.08	1666.38	242.129
	BTa	5597.82	5392.45	6347.53	5779.27	502.729			BTa	6031.58	5713.55	6825.1	6190.08	572.477
	ABTa	696.895	697.662	760.322	718.293	36.4002			ABTa	1022.34	2724.93	2724.23	2157.17	982.791
	TaBTa	4269.82	4057.92	4740.87	4356.2	349.572			TaBTa	2068.38	3781.27	4035.14	3294.93	1069.78
8 hour	TPA	1166.8	1033.47	1285.29	1161.85	125.979		8 hour	TPA	3833.61	4087.78	3800.53	3907.31	157.17
	BTa	8069.39	7620.17	7985.09	7891.55	238.771			BTa	8350.53	9092.24	8764.18	8735.65	371.677
	ABTa	153.874	237.699	19.105	136.893	110.282			ABTa	743.156	793.364	734.58	757.033	31.7541
	TaBTa	5127.55	5060.93	5409.75	5199.41	185.181			TaBTa	2015.59	2217.98	2054.86	2096.14	107.325
12 hour	TPA	2895.91	3198.94	2294.44	2796.43	460.386		12 hour	TPA	7613.58	7118.51	8330.2	7687.43	609.212
	BTa	9090.64	9671.34	10220	9660.66	564.762			BTa	8380.75	9119.22	10578.4	9359.45	1118.33
	ABTa	15.392	18.327	27.639	20.4527	6.39422			ABTa	16.856	72.711	76.432	55.333	33.374
	TaBTa	4013.98	3240.77	4978.01	4077.59	870.365			TaBTa	406.157	677.43	731.848	605.145	174.463
24 hour	TPA	5076.03	4730.81	6562.4	5456.41	973.245		24 hour	TPA	13086.7	13706.1	13130.1	13307.7	345.791
	BTa	9244.12	9203.25	10281	9576.13	610.794			BTa	6002.97	4066.63	4068.86	4712.82	1117.3
	ABTa	4.173	5.835	2.817	4.275	1.51158			ABTa	0	0	0	0	0
	TaBTa	894.117	1250.25	517.868	887.413	366.239			TaBTa	20.552	8.14	8.475	12.389	7.07135
36 hour	TPA	7812.4	7094.68	7069.15	7325.41	421.941		36 hour	TPA	16731.4	13075.1	13344.8	14383.8	2037.54
	BTa	10337.6	10594.5	10634	10522	160.932			BTa	2165.24	1227.12	1829.3	1740.55	475.319
	ABTa	0.437	0	0.194	0.210333	0.218957			ABTa	0	0	0	0	0
	TaBTa	294.955	306.784	342.671	314.803	24.8483			TaBTa	0	0	0	0	0
48 hour	TPA	5784.33	6597.72	5913.45	6098.5	437.135		48 hour	TPA	14620.9	14917.7	14882.6	14807.1	132.397
	BTa	9353.64	9163.13	8356.03	8957.6	529.611			BTa	386.121	367.234	352.873	368.743	13.6153
	ABTa	0	0	0	0	0			ABTa	0	0	0	0	0
	TaBTa	777.655	412.878	692.26	627.598	190.792			TaBTa	0	0	0	0	0

## Sheet: SI Fig1
SI Fig. 1a	WT TfCut							SI Fig. 1b	TfCut-DM
		Sample 1	Sample 2	Sample 3	AVERAGE	SD				Sample 1	Sample 2	Sample 3	AVERAGE	SD
40 oC	TPA	228.121	224.721	197.004	216.615	17.0688		40 oC	TPA	1097.58	1052.54	1073.27	1074.46	22.5441
	BTa	2278.98	2265.37	1994.55	2179.64	160.429			BTa	3973.8	4127.05	4007.09	4035.98	80.6064
	ABTa	215.774	214.129	183.091	204.331	18.413			ABTa	627.385	698.753	613.031	646.39	45.9124
	TaBTa	1489.32	1477.34	1191.63	1386.09	168.52			TaBTa	1313.61	1460.02	1333.46	1369.03	79.4219
		Sample 1	Sample 2	Sample 3	AVERAGE	SD				Sample 1	Sample 2	Sample 3	AVERAGE	SD
45 oC	TPA	320.219	378.523	357.484	352.075	29.5259		45 oC	TPA	1384.82	1285.03	1806.12	1491.99	276.581
	BTa	3004.41	3781.47	3608.8	3464.89	408.026			BTa	6082.07	6048.81	6294.44	6141.78	133.255
	ABTa	315.945	274.309	158.147	249.467	81.7796			ABTa	1308.05	1481.05	831.001	1206.7	336.666
	TaBTa	2129.72	2484.63	2361.92	2325.42	180.245			TaBTa	2633.73	2843.02	2023.13	2499.96	426.002
		Sample 1	Sample 2	Sample 3	AVERAGE	SD				Sample 1	Sample 2	Sample 3	AVERAGE	SD
50 oC	TPA	521.269	536.512	540.638	532.806	10.2024		50 oC	TPA	3589.86	3789.9	3924.33	3768.03	168.305
	BTa	5007.45	5044.64	4913.53	4988.54	67.5692			BTa	9384.5	9726.8	9303.75	9471.68	224.597
	ABTa	366.544	370.084	379.07	371.899	6.4573			ABTa	317.436	233.103	246.793	265.777	45.2583
	TaBTa	3474.91	3530.68	3424.45	3476.68	53.1386			TaBTa	1722.41	1678.92	1396.74	1599.36	176.817
		Sample 1	Sample 2	Sample 3	AVERAGE	SD				Sample 1	Sample 2	Sample 3	AVERAGE	SD
55 oC	TPA	630.574	639.073	632.493	634.047	4.45743		55 oC	TPA	6685.82	6395.14	7174.37	6751.78	393.781
	BTa	5742.48	5719.41	5727.23	5729.71	11.7313			BTa	7830.73	8737.87	9115.6	8561.4	660.366
	ABTa	356.642	356.172	369.933	360.916	7.81277			ABTa	49.321	51.474	78.321	59.7053	16.1575
	TaBTa	3958.16	3934.56	3961.14	3951.29	14.5649			TaBTa	245.619	312.984	377.666	312.09	66.028
		Sample 1	Sample 2	Sample 3	AVERAGE	SD				Sample 1	Sample 2	Sample 3	AVERAGE	SD
60 oC	TPA	830.476	908.237	802.464	847.059	54.8017		60 oC	TPA	8922.86	8180.44	8413.51	8505.6	379.685
	BTa	6682.19	7355.41	6659.72	6899.11	395.329			BTa	8756.75	7002.26	8580.2	8113.07	966.035
	ABTa	353.273	312.707	397.148	354.376	42.2313			ABTa	10.841	9.694	27.195	15.91	9.78991
	TaBTa	4680	5076.41	4635.35	4797.25	242.784			TaBTa	68.047	54.402	154.569	92.3393	54.3226
		Sample 1	Sample 2	Sample 3	AVERAGE	SD				Sample 1	Sample 2	Sample 3	AVERAGE	SD
65 oC	TPA	2409.88	2610.39	2108.86	2376.38	252.436		65 oC	TPA	417.592	466.027	511.657	465.092	47.0395
	BTa	9378.09	9537.73	9524.32	9480.05	88.553			BTa	2146.73	2358.54	2600.36	2368.54	226.977
	ABTa	20.745	3.641	16.622	13.6693	8.92611			ABTa	1068.65	1202.94	1321.94	1197.84	126.721
	TaBTa	4183.48	4041.63	4855.62	4360.24	434.835			TaBTa	1463.74	1628.99	1782.64	1625.12	159.483
		Sample 1	Sample 2	Sample 3	AVERAGE	SD				Sample 1	Sample 2	Sample 3	AVERAGE	SD
70 oC	TPA	2546.76	2320.49	2687.27	2518.17	185.057		70 oC	TPA	46.782	58.784	78.763	61.443	16.1555
	BTa	11096.9	10291.5	9492.22	10293.5	802.317			BTa	132.221	161.323	224.311	172.618	47.0726
	ABTa	40.024	24.144	21	28.3893	10.1978			ABTa	65.022	79.996	98.466	81.1613	16.7524
	TaBTa	5869.57	5201.51	3934.89	5001.99	982.652			TaBTa	51.041	65.252	15.549	43.9473	25.5996
		Sample 1	Sample 2	Sample 3	AVERAGE	SD				Sample 1	Sample 2	Sample 3	AVERAGE	SD
75 oC	TPA	1163.8	1114.51	1087.93	1122.08	38.4973		75 oC	TPA	47.196	49.4	49.671	48.7557	1.35749
	BTa	6633.78	5974.46	5743.4	6117.21	462.037			BTa	123.3	127.02	125.514	125.278	1.8712
	ABTa	702.301	779.201	797.75	759.751	50.6099			ABTa	59.862	62.89	60.492	61.0813	1.59771
	TaBTa	4684.9	4229.31	3753.2	4222.47	465.891			TaBTa	45.326	48.447	46.693	46.822	1.56449
		Sample 1	Sample 2	Sample 3	AVERAGE	SD				Sample 1	Sample 2	Sample 3	AVERAGE	SD
80 oC	TPA	65.2	56.357	72.247	64.6013	7.9619		80 oC	TPA	59.075	59.583	53.723	57.4603	3.24658
	BTa	137.065	119.873	153.934	136.957	17.0308			BTa	93.477	90.623	84.715	89.605	4.46883
	ABTa	54.494	49.107	61.514	55.0383	6.22139			ABTa	47.816	46.171	43.756	45.9143	2.04213
	TaBTa	29.169	24.094	32.674	28.6457	4.31387			TaBTa	22.888	22.081	20.84	21.9363	1.03164

## Sheet: SI Fig3
	TPA Standard			Bta Standard			WT TfCut			TfCut-DM
	Time	Absorbance		Time	Absorbance		Time	Absorbance		Time	Absorbance
	0	0		0	0		0	0		0	0
	0.01067	0		0.01067	0		0.01067	0		0.01067	0
	0.02133	0		0.02133	0		0.02133	0		0.02133	0
	0.032	0		0.032	0		0.032	0		0.032	0
	0.04267	0		0.04267	0		0.04267	0		0.04267	0
	0.05333	0		0.05333	0		0.05333	0		0.05333	0
	0.064	0		0.064	0		0.064	0		0.064	0
	0.07467	0		0.07467	0		0.07467	0		0.07467	0
	0.08533	0		0.08533	0		0.08533	0		0.08533	0
	0.096	0		0.096	0		0.096	0		0.096	0
	0.10667	-2		0.10667	-1		0.10667	7		0.10667	0
	0.11733	-2		0.11733	-3		0.11733	10		0.11733	-3
	0.128	-4		0.128	-2		0.128	2		0.128	10
	0.13867	-5		0.13867	-10		0.13867	15		0.13867	5
	0.14933	3		0.14933	-8		0.14933	22		0.14933	5
	0.16	-1		0.16	-2		0.16	18		0.16	3
	0.17067	-2		0.17067	2		0.17067	19		0.17067	-3
	0.18133	-1		0.18133	-6		0.18133	13		0.18133	-4
	0.192	-4		0.192	-4		0.192	11		0.192	-10
	0.20267	1		0.20267	0		0.20267	9		0.20267	-5
	0.21333	5		0.21333	-4		0.21333	11		0.21333	-4
	0.224	5		0.224	1		0.224	18		0.224	-11
	0.23467	0		0.23467	-2		0.23467	18		0.23467	-8
	0.24533	-5		0.24533	-9		0.24533	22		0.24533	-14
	0.256	-10		0.256	-11		0.256	17		0.256	-11
	0.26667	-1		0.26667	-14		0.26667	19		0.26667	-5
	0.27733	-2		0.27733	-6		0.27733	19		0.27733	-11
	0.288	-2		0.288	-2		0.288	20		0.288	-15
	0.29867	-1		0.29867	-4		0.29867	24		0.29867	-6
	0.30933	-14		0.30933	-6		0.30933	22		0.30933	3
	0.32	-5		0.32	-10		0.32	20		0.32	-6
	0.33067	-6		0.33067	-7		0.33067	20		0.33067	-2
	0.34133	-7		0.34133	-11		0.34133	19		0.34133	-3
	0.352	-9		0.352	-9		0.352	18		0.352	-6
	0.36267	-11		0.36267	-7		0.36267	11		0.36267	-11
	0.37333	-14		0.37333	-4		0.37333	17		0.37333	-13
	0.384	-12		0.384	2		0.384	12		0.384	-17
	0.39467	-8		0.39467	-4		0.39467	19		0.39467	-12
	0.40533	-16		0.40533	-7		0.40533	21		0.40533	-7
	0.416	-13		0.416	4		0.416	21		0.416	-10
	0.42667	-18		0.42667	-2		0.42667	19		0.42667	-8
	0.43733	-18		0.43733	-6		0.43733	35		0.43733	-6
	0.448	-20		0.448	-9		0.448	29		0.448	-10
	0.45867	-24		0.45867	-10		0.45867	32		0.45867	-7
	0.46933	-28		0.46933	-11		0.46933	27		0.46933	-9
	0.48	-24		0.48	-5		0.48	20		0.48	-12
	0.49067	-17		0.49067	-9		0.49067	18		0.49067	-5
	0.50133	-20		0.50133	-6		0.50133	27		0.50133	-5
	0.512	-23		0.512	-5		0.512	22		0.512	-3
	0.52267	-24		0.52267	0		0.52267	26		0.52267	-8
	0.53333	-19		0.53333	-2		0.53333	31		0.53333	-10
	0.544	-19		0.544	-6		0.544	33		0.544	-7
	0.55467	-22		0.55467	-4		0.55467	32		0.55467	-9
	0.56533	-28		0.56533	-6		0.56533	26		0.56533	-9
	0.576	-26		0.576	-9		0.576	27		0.576	-12
	0.58667	-22		0.58667	-14		0.58667	24		0.58667	-12
	0.59733	-26		0.59733	-14		0.59733	29		0.59733	-12
	0.608	-29		0.608	-6		0.608	37		0.608	-13
	0.61867	-30		0.61867	-5		0.61867	36		0.61867	-13
	0.62933	-34		0.62933	-16		0.62933	35		0.62933	-4
	0.64	-32		0.64	-13		0.64	34		0.64	-11
	0.65067	-32		0.65067	-8		0.65067	39		0.65067	-9
	0.66133	-34		0.66133	-8		0.66133	38		0.66133	-9
	0.672	-36		0.672	-17		0.672	42		0.672	-8
	0.68267	-35		0.68267	-7		0.68267	35		0.68267	-6
	0.69333	-31		0.69333	-2		0.69333	36		0.69333	-4
	0.704	-31		0.704	-1		0.704	27		0.704	-5
	0.71467	-31		0.71467	-10		0.71467	30		0.71467	-10
	0.72533	-34		0.72533	-9		0.72533	31		0.72533	-10
	0.736	-37		0.736	-13		0.736	38		0.736	-8
	0.74667	-37		0.74667	-14		0.74667	33		0.74667	0
	0.75733	-36		0.75733	-15		0.75733	40		0.75733	-3
	0.768	-40		0.768	-16		0.768	41		0.768	-4
	0.77867	-39		0.77867	-13		0.77867	34		0.77867	-12
	0.78933	-45		0.78933	-10		0.78933	35		0.78933	-8
	0.8	-40		0.8	-10		0.8	35		0.8	-5
	0.81067	-40		0.81067	-19		0.81067	37		0.81067	-11
	0.82133	-44		0.82133	-22		0.82133	32		0.82133	-10
	0.832	-47		0.832	-18		0.832	47		0.832	-10
	0.84267	-48		0.84267	-23		0.84267	42		0.84267	-8
	0.85333	-49		0.85333	-27		0.85333	34		0.85333	-13
	0.864	-49		0.864	-23		0.864	43		0.864	-8
	0.87467	-47		0.87467	-14		0.87467	41		0.87467	-1
	0.88533	-54		0.88533	-16		0.88533	35		0.88533	-1
	0.896	-49		0.896	-22		0.896	36		0.896	5
	0.90667	-52		0.90667	-20		0.90667	32		0.90667	2
	0.91733	-51		0.91733	-25		0.91733	38		0.91733	-8
	0.928	-43		0.928	-21		0.928	35		0.928	-9
	0.93867	-48		0.93867	-20		0.93867	45		0.93867	-9
	0.94933	-56		0.94933	-16		0.94933	43		0.94933	-4
	0.96	-54		0.96	-26		0.96	52		0.96	-7
	0.97067	-47		0.97067	-21		0.97067	46		0.97067	-5
	0.98133	-54		0.98133	-18		0.98133	36		0.98133	-16
	0.992	-55		0.992	-25		0.992	34		0.992	-15
	1.00267	-53		1.00267	-18		1.00267	39		1.00267	-16
	1.01333	-51		1.01333	-18		1.01333	41		1.01333	-13
	1.024	-61		1.024	-21		1.024	45		1.024	-11
	1.03467	-67		1.03467	-17		1.03467	42		1.03467	-9
	1.04533	-70		1.04533	-26		1.04533	44		1.04533	-7
	1.056	-65		1.056	-24		1.056	49		1.056	-6
	1.06667	-64		1.06667	-32		1.06667	48		1.06667	-11
	1.07733	-65		1.07733	-25		1.07733	34		1.07733	-8
	1.088	-63		1.088	-27		1.088	42		1.088	-9
	1.09867	-64		1.09867	-34		1.09867	42		1.09867	-11
	1.10933	-69		1.10933	-33		1.10933	46		1.10933	-15
	1.12	-66		1.12	-31		1.12	41		1.12	-11
	1.13067	-68		1.13067	-36		1.13067	47		1.13067	-13
	1.14133	-79		1.14133	-34		1.14133	45		1.14133	-11
	1.152	-71		1.152	-32		1.152	35		1.152	-9
	1.16267	-81		1.16267	-28		1.16267	35		1.16267	-11
	1.17333	-86		1.17333	-33		1.17333	44		1.17333	-14
	1.184	-83		1.184	-34		1.184	38		1.184	-17
	1.19467	-84		1.19467	-37		1.19467	37		1.19467	-20
	1.20533	-83		1.20533	-33		1.20533	42		1.20533	-14
	1.216	-77		1.216	-39		1.216	46		1.216	-13
	1.22667	-81		1.22667	-34		1.22667	45		1.22667	-14
	1.23733	-85		1.23733	-35		1.23733	39		1.23733	-18
	1.248	-83		1.248	-39		1.248	36		1.248	-11
	1.25867	-86		1.25867	-41		1.25867	39		1.25867	-15
	1.26933	-87		1.26933	-39		1.26933	44		1.26933	-12
	1.28	-82		1.28	-51		1.28	45		1.28	-3
	1.29067	-85		1.29067	-48		1.29067	48		1.29067	-8
	1.30133	-85		1.30133	-42		1.30133	45		1.30133	-7
	1.312	-86		1.312	-48		1.312	48		1.312	-12
	1.32267	-91		1.32267	-53		1.32267	53		1.32267	-17
	1.33333	-94		1.33333	-57		1.33333	51		1.33333	-12
	1.344	-96		1.344	-54		1.344	53		1.344	-14
	1.35467	-102		1.35467	-53		1.35467	50		1.35467	-16
	1.36533	-99		1.36533	-55		1.36533	55		1.36533	-11
	1.376	-96		1.376	-52		1.376	52		1.376	-9
	1.38667	-102		1.38667	-50		1.38667	44		1.38667	-15
	1.39733	-97		1.39733	-50		1.39733	46		1.39733	-12
	1.408	-92		1.408	-47		1.408	49		1.408	-16
	1.41867	-97		1.41867	-57		1.41867	48		1.41867	-15
	1.42933	-108		1.42933	-60		1.42933	53		1.42933	-20
	1.44	-108		1.44	-55		1.44	53		1.44	-18
	1.45067	-104		1.45067	-61		1.45067	46		1.45067	-20
	1.46133	-104		1.46133	-55		1.46133	54		1.46133	-19
	1.472	-104		1.472	-60		1.472	64		1.472	-15
	1.48267	-112		1.48267	-52		1.48267	60		1.48267	-5
	1.49333	-117		1.49333	-51		1.49333	50		1.49333	-11
	1.504	-119		1.504	-55		1.504	58		1.504	-16
	1.51467	-116		1.51467	-57		1.51467	55		1.51467	-19
	1.52533	-121		1.52533	-66		1.52533	48		1.52533	-29
	1.536	-123		1.536	-66		1.536	46		1.536	-19
	1.54667	-127		1.54667	-63		1.54667	55		1.54667	-21
	1.55733	-129		1.55733	-67		1.55733	49		1.55733	-18
	1.568	-125		1.568	-66		1.568	51		1.568	-11
	1.57867	-126		1.57867	-66		1.57867	57		1.57867	-16
	1.58933	-119		1.58933	-68		1.58933	53		1.58933	-20
	1.6	-125		1.6	-66		1.6	52		1.6	-12
	1.61067	-126		1.61067	-71		1.61067	56		1.61067	-24
	1.62133	-132		1.62133	-73		1.62133	49		1.62133	-15
	1.632	-131		1.632	-80		1.632	58		1.632	-16
	1.64267	-131		1.64267	-75		1.64267	54		1.64267	-16
	1.65333	-138		1.65333	-77		1.65333	49		1.65333	-15
	1.664	-137		1.664	-78		1.664	50		1.664	-23
	1.67467	-137		1.67467	-80		1.67467	55		1.67467	-20
	1.68533	-136		1.68533	-81		1.68533	51		1.68533	-13
	1.696	-154		1.696	-78		1.696	51		1.696	-12
	1.70667	-139		1.70667	-83		1.70667	58		1.70667	-14
	1.71733	-135		1.71733	-86		1.71733	59		1.71733	-22
	1.728	-143		1.728	-86		1.728	53		1.728	-29
	1.73867	-147		1.73867	-87		1.73867	56		1.73867	-18
	1.74933	-142		1.74933	-92		1.74933	53		1.74933	-18
	1.76	-137		1.76	-91		1.76	55		1.76	-16
	1.77067	-137		1.77067	-86		1.77067	51		1.77067	-23
	1.78133	-143		1.78133	-88		1.78133	55		1.78133	-18
	1.792	-147		1.792	-98		1.792	61		1.792	-10
	1.80267	-142		1.80267	-97		1.80267	62		1.80267	-16
	1.81333	-152		1.81333	-99		1.81333	56		1.81333	-17
	1.824	-153		1.824	-99		1.824	65		1.824	-17
	1.83467	-154		1.83467	-96		1.83467	62		1.83467	-15
	1.84533	-153		1.84533	-90		1.84533	65		1.84533	-18
	1.856	-153		1.856	-96		1.856	67		1.856	-11
	1.86667	-154		1.86667	-94		1.86667	67		1.86667	-19
	1.87733	-153		1.87733	-101		1.87733	67		1.87733	-19
	1.888	-147		1.888	-97		1.888	68		1.888	-19
	1.89867	-139		1.89867	-97		1.89867	64		1.89867	-26
	1.90933	-135		1.90933	-92		1.90933	76		1.90933	-28
	1.92	-127		1.92	-83		1.92	70		1.92	-29
	1.93067	-128		1.93067	-85		1.93067	73		1.93067	-21
	1.94133	-121		1.94133	-77		1.94133	80		1.94133	-10
	1.952	-117		1.952	-89		1.952	84		1.952	-5
	1.96267	-124		1.96267	-87		1.96267	76		1.96267	1
	1.97333	-120		1.97333	-90		1.97333	77		1.97333	6
	1.984	-130		1.984	-95		1.984	86		1.984	14
	1.99467	-131		1.99467	-98		1.99467	93		1.99467	29
	2.00533	-130		2.00533	-92		2.00533	103		2.00533	47
	2.016	-129		2.016	-94		2.016	127		2.016	70
	2.02667	-130		2.02667	-97		2.02667	138		2.02667	85
	2.03733	-119		2.03733	-99		2.03733	171		2.03733	104
	2.048	-119		2.048	-91		2.048	184		2.048	123
	2.05867	-125		2.05867	-90		2.05867	197		2.05867	139
	2.06933	-124		2.06933	-96		2.06933	213		2.06933	149
	2.08	-126		2.08	-91		2.08	217		2.08	167
	2.09067	-121		2.09067	-90		2.09067	216		2.09067	187
	2.10133	-101		2.10133	-86		2.10133	213		2.10133	224
	2.112	-69		2.112	-88		2.112	209		2.112	275
	2.12267	-4		2.12267	-73		2.12267	215		2.12267	337
	2.13333	88		2.13333	-73		2.13333	238		2.13333	417
	2.144	174		2.144	-86		2.144	264		2.144	513
	2.15467	237		2.15467	-68		2.15467	301		2.15467	578
	2.16533	271		2.16533	-69		2.16533	322		2.16533	577
	2.176	264		2.176	-61		2.176	312		2.176	499
	2.18667	222		2.18667	-59		2.18667	269		2.18667	351
	2.19733	168		2.19733	-50		2.19733	211		2.19733	210
	2.208	116		2.208	0		2.208	188		2.208	113
	2.21867	75		2.21867	71		2.21867	210		2.21867	72
	2.22933	47		2.22933	132		2.22933	271		2.22933	55
	2.24	31		2.24	192		2.24	325		2.24	75
	2.25067	21		2.25067	216		2.25067	374		2.25067	115
	2.26133	1		2.26133	204		2.26133	381		2.26133	143
	2.272	-20		2.272	157		2.272	371		2.272	181
	2.28267	-48		2.28267	105		2.28267	346		2.28267	199
	2.29333	-71		2.29333	57		2.29333	311		2.29333	194
	2.304	-87		2.304	10		2.304	277		2.304	165
	2.31467	-97		2.31467	-14		2.31467	240		2.31467	143
	2.32533	-113		2.32533	-24		2.32533	211		2.32533	123
	2.336	-123		2.336	-23		2.336	190		2.336	105
	2.34667	-119		2.34667	-19		2.34667	184		2.34667	96
	2.35733	-117		2.35733	-2		2.35733	180		2.35733	95
	2.368	-119		2.368	7		2.368	166		2.368	98
	2.37867	-118		2.37867	-5		2.37867	165		2.37867	101
	2.38933	-124		2.38933	-1		2.38933	147		2.38933	120
	2.4	-131		2.4	-13		2.4	148		2.4	125
	2.41067	-136		2.41067	-27		2.41067	154		2.41067	128
	2.42133	-139		2.42133	-48		2.42133	151		2.42133	120
	2.432	-144		2.432	-66		2.432	155		2.432	115
	2.44267	-153		2.44267	-82		2.44267	155		2.44267	110
	2.45333	-163		2.45333	-95		2.45333	147		2.45333	100
	2.464	-173		2.464	-92		2.464	152		2.464	82
	2.47467	-177		2.47467	-96		2.47467	149		2.47467	73
	2.48533	-175		2.48533	-97		2.48533	145		2.48533	65
	2.496	-173		2.496	-99		2.496	138		2.496	56
	2.50667	-179		2.50667	-104		2.50667	145		2.50667	57
	2.51733	-191		2.51733	-109		2.51733	144		2.51733	51
	2.528	-190		2.528	-112		2.528	148		2.528	49
	2.53867	-191		2.53867	-111		2.53867	148		2.53867	45
	2.54933	-188		2.54933	-114		2.54933	143		2.54933	46
	2.56	-182		2.56	-108		2.56	135		2.56	49
	2.57067	-189		2.57067	-112		2.57067	123		2.57067	48
	2.58133	-184		2.58133	-121		2.58133	110		2.58133	56
	2.592	-183		2.592	-120		2.592	99		2.592	83
	2.60267	-176		2.60267	-99		2.60267	97		2.60267	129
	2.61333	-139		2.61333	-65		2.61333	93		2.61333	192
	2.624	-71		2.624	18		2.624	85		2.624	228
	2.63467	27		2.63467	150		2.63467	78		2.63467	201
	2.64533	137		2.64533	266		2.64533	82		2.64533	165
	2.656	194		2.656	332		2.656	100		2.656	128
	2.66667	202		2.66667	334		2.66667	120		2.66667	98
	2.67733	153		2.67733	272		2.67733	153		2.67733	82
	2.688	82		2.688	176		2.688	201		2.688	62
	2.69867	-14		2.69867	75		2.69867	242		2.69867	31
	2.70933	-135		2.70933	-50		2.70933	270		2.70933	-55
	2.72	-314		2.72	-243		2.72	256		2.72	-237
	2.73067	-634		2.73067	-563		2.73067	220		2.73067	-522
	2.74133	-1119		2.74133	-1038		2.74133	164		2.74133	-883
	2.752	-1753		2.752	-1638		2.752	58		2.752	-1229
	2.76267	-2452		2.76267	-2250		2.76267	-127		2.76267	-1476
	2.77333	-3035		2.77333	-2715		2.77333	-416		2.77333	-1580
	2.784	-3355		2.784	-2881		2.784	-785		2.784	-1551
	2.79467	-3332		2.79467	-2718		2.79467	-1177		2.79467	-1427
	2.80533	-2992		2.80533	-2311		2.80533	-1521		2.80533	-1230
	2.816	-2467		2.816	-1791		2.816	-1743		2.816	-1010
	2.82667	-1886		2.82667	-1301		2.82667	-1815		2.82667	-789
	2.83733	-1370		2.83733	-903		2.83733	-1734		2.83733	-586
	2.848	-966		2.848	-620		2.848	-1535		2.848	-411
	2.85867	-681		2.85867	-435		2.85867	-1267		2.85867	-279
	2.86933	-495		2.86933	-319		2.86933	-978		2.86933	-192
	2.88	-383		2.88	-244		2.88	-713		2.88	-124
	2.89067	-306		2.89067	-210		2.89067	-475		2.89067	-81
	2.90133	-269		2.90133	-186		2.90133	-305		2.90133	-63
	2.912	-244		2.912	-170		2.912	-186		2.912	-48
	2.92267	-229		2.92267	-159		2.92267	-103		2.92267	-35
	2.93333	-209		2.93333	-149		2.93333	-47		2.93333	-28
	2.944	-213		2.944	-151		2.944	-14		2.944	-23
	2.95467	-211		2.95467	-150		2.95467	15		2.95467	-21
	2.96533	-196		2.96533	-143		2.96533	31		2.96533	-16
	2.976	-199		2.976	-138		2.976	35		2.976	-13
	2.98667	-190		2.98667	-137		2.98667	48		2.98667	-4
	2.99733	-194		2.99733	-127		2.99733	47		2.99733	-6
	3.008	-189		3.008	-127		3.008	55		3.008	5
	3.01867	-182		3.01867	-129		3.01867	51		3.01867	9
	3.02933	-172		3.02933	-117		3.02933	56		3.02933	11
	3.04	-162		3.04	-113		3.04	60		3.04	13
	3.05067	-141		3.05067	-98		3.05067	71		3.05067	19
	3.06133	-125		3.06133	-84		3.06133	84		3.06133	22
	3.072	-95		3.072	-58		3.072	96		3.072	25
	3.08267	-62		3.08267	-39		3.08267	115		3.08267	31
	3.09333	-23		3.09333	-2		3.09333	140		3.09333	30
	3.104	18		3.104	29		3.104	175		3.104	43
	3.11467	63		3.11467	66		3.11467	211		3.11467	54
	3.12533	113		3.12533	85		3.12533	242		3.12533	53
	3.136	164		3.136	104		3.136	290		3.136	56
	3.14667	218		3.14667	94		3.14667	339		3.14667	67
	3.15733	262		3.15733	58		3.15733	382		3.15733	78
	3.168	308		3.168	19		3.168	426		3.168	96
	3.17867	359		3.17867	-28		3.17867	474		3.17867	101
	3.18933	385		3.18933	-70		3.18933	522		3.18933	113
	3.2	376		3.2	-101		3.2	583		3.2	139
	3.21067	301		3.21067	-122		3.21067	618		3.21067	183
	3.22133	171		3.22133	-119		3.22133	665		3.22133	295
	3.232	44		3.232	-120		3.232	702		3.232	500
	3.24267	-73		3.24267	-122		3.24267	738		3.24267	761
	3.25333	-183		3.25333	-125		3.25333	759		3.25333	975
	3.264	-231		3.264	-124		3.264	732		3.264	1074
	3.27467	-231		3.27467	-119		3.27467	613		3.27467	1073
	3.28533	-212		3.28533	-116		3.28533	450		3.28533	874
	3.296	-186		3.296	-121		3.296	284		3.296	561
	3.30667	-173		3.30667	-115		3.30667	113		3.30667	281
	3.31733	-168		3.31733	-124		3.31733	-59		3.31733	114
	3.328	-170		3.328	-125		3.328	-212		3.328	61
	3.33867	-170		3.33867	-119		3.33867	-277		3.33867	59
	3.34933	-175		3.34933	-129		3.34933	-239		3.34933	71
	3.36	-172		3.36	-125		3.36	-146		3.36	83
	3.37067	-170		3.37067	-128		3.37067	-62		3.37067	95
	3.38133	-171		3.38133	-130		3.38133	15		3.38133	98
	3.392	-175		3.392	-132		3.392	72		3.392	101
	3.40267	-177		3.40267	-132		3.40267	102		3.40267	94
	3.41333	-187		3.41333	-128		3.41333	131		3.41333	87
	3.424	-182		3.424	-123		3.424	161		3.424	77
	3.43467	-181		3.43467	-126		3.43467	176		3.43467	67
	3.44533	-185		3.44533	-133		3.44533	182		3.44533	58
	3.456	-189		3.456	-130		3.456	181		3.456	62
	3.46667	-184		3.46667	-134		3.46667	170		3.46667	60
	3.47733	-183		3.47733	-126		3.47733	149		3.47733	45
	3.488	-192		3.488	-138		3.488	138		3.488	48
	3.49867	-193		3.49867	-132		3.49867	138		3.49867	41
	3.50933	-192		3.50933	-133		3.50933	133		3.50933	44
	3.52	-198		3.52	-129		3.52	137		3.52	41
	3.53067	-196		3.53067	-128		3.53067	133		3.53067	46
	3.54133	-206		3.54133	-116		3.54133	126		3.54133	52
	3.552	-193		3.552	-116		3.552	125		3.552	52
	3.56267	-191		3.56267	-118		3.56267	113		3.56267	55
	3.57333	-184		3.57333	-117		3.57333	119		3.57333	56
	3.584	-195		3.584	-122		3.584	124		3.584	51
	3.59467	-193		3.59467	-122		3.59467	124		3.59467	54
	3.60533	-189		3.60533	-126		3.60533	119		3.60533	48
	3.616	-193		3.616	-120		3.616	123		3.616	41
	3.62667	-199		3.62667	-120		3.62667	124		3.62667	38
	3.63733	-201		3.63733	-128		3.63733	135		3.63733	28
	3.648	-199		3.648	-139		3.648	134		3.648	26
	3.65867	-199		3.65867	-140		3.65867	137		3.65867	27
	3.66933	-195		3.66933	-141		3.66933	139		3.66933	39
	3.68	-203		3.68	-138		3.68	131		3.68	46
	3.69067	-205		3.69067	-137		3.69067	125		3.69067	60
	3.70133	-203		3.70133	-137		3.70133	125		3.70133	77
	3.712	-205		3.712	-139		3.712	119		3.712	89
	3.72267	-206		3.72267	-139		3.72267	118		3.72267	103
	3.73333	-203		3.73333	-137		3.73333	118		3.73333	101
	3.744	-203		3.744	-134		3.744	117		3.744	89
	3.75467	-201		3.75467	-135		3.75467	117		3.75467	83
	3.76533	-202		3.76533	-135		3.76533	117		3.76533	69
	3.776	-203		3.776	-134		3.776	122		3.776	64
	3.78667	-205		3.78667	-132		3.78667	128		3.78667	53
	3.79733	-201		3.79733	-128		3.79733	135		3.79733	51
	3.808	-198		3.808	-122		3.808	154		3.808	40
	3.81867	-199		3.81867	-130		3.81867	175		3.81867	29
	3.82933	-206		3.82933	-132		3.82933	203		3.82933	28
	3.84	-208		3.84	-126		3.84	232		3.84	28
	3.85067	-204		3.85067	-132		3.85067	251		3.85067	23
	3.86133	-205		3.86133	-132		3.86133	265		3.86133	29
	3.872	-202		3.872	-131		3.872	255		3.872	24
	3.88267	-202		3.88267	-133		3.88267	238		3.88267	16
	3.89333	-199		3.89333	-134		3.89333	213		3.89333	22
	3.904	-198		3.904	-130		3.904	191		3.904	15
	3.91467	-200		3.91467	-127		3.91467	162		3.91467	16
	3.92533	-200		3.92533	-119		3.92533	156		3.92533	16
	3.936	-204		3.936	-125		3.936	144		3.936	24
	3.94667	-203		3.94667	-126		3.94667	142		3.94667	28
	3.95733	-206		3.95733	-134		3.95733	140		3.95733	35
	3.968	-212		3.968	-136		3.968	137		3.968	39
	3.97867	-200		3.97867	-137		3.97867	139		3.97867	44
	3.98933	-207		3.98933	-127		3.98933	136		3.98933	55
	4	-203		4	-124		4	144		4	58
	4.01067	-202		4.01067	-121		4.01067	140		4.01067	56
	4.02133	-206		4.02133	-120		4.02133	143		4.02133	63
	4.032	-205		4.032	-120		4.032	137		4.032	62
	4.04267	-205		4.04267	-123		4.04267	132		4.04267	55
	4.05333	-195		4.05333	-121		4.05333	132		4.05333	51
	4.064	-198		4.064	-121		4.064	128		4.064	52
	4.07467	-202		4.07467	-120		4.07467	124		4.07467	44
	4.08533	-205		4.08533	-126		4.08533	125		4.08533	37
	4.096	-203		4.096	-128		4.096	127		4.096	34
	4.10667	-203		4.10667	-129		4.10667	135		4.10667	27
	4.11733	-210		4.11733	-125		4.11733	132		4.11733	23
	4.128	-214		4.128	-123		4.128	134		4.128	16
	4.13867	-214		4.13867	-131		4.13867	134		4.13867	22
	4.14933	-200		4.14933	-131		4.14933	136		4.14933	29
	4.16	-207		4.16	-124		4.16	132		4.16	30
	4.17067	-207		4.17067	-127		4.17067	136		4.17067	36
	4.18133	-202		4.18133	-126		4.18133	128		4.18133	30
	4.192	-198		4.192	-134		4.192	127		4.192	33
	4.20267	-203		4.20267	-139		4.20267	125		4.20267	28
	4.21333	-209		4.21333	-142		4.21333	129		4.21333	33
	4.224	-209		4.224	-142		4.224	138		4.224	27
	4.23467	-203		4.23467	-142		4.23467	141		4.23467	29
	4.24533	-199		4.24533	-134		4.24533	139		4.24533	24
	4.256	-202		4.256	-130		4.256	138		4.256	26
	4.26667	-203		4.26667	-134		4.26667	133		4.26667	29
	4.27733	-207		4.27733	-145		4.27733	136		4.27733	30
	4.288	-215		4.288	-133		4.288	132		4.288	32
	4.29867	-201		4.29867	-136		4.29867	134		4.29867	35
	4.30933	-204		4.30933	-133		4.30933	132		4.30933	37
	4.32	-210		4.32	-133		4.32	125		4.32	29
	4.33067	-199		4.33067	-136		4.33067	129		4.33067	25
	4.34133	-204		4.34133	-137		4.34133	126		4.34133	22
	4.352	-202		4.352	-127		4.352	129		4.352	30
	4.36267	-206		4.36267	-130		4.36267	129		4.36267	29
	4.37333	-202		4.37333	-139		4.37333	124		4.37333	26
	4.384	-210		4.384	-142		4.384	120		4.384	26
	4.39467	-213		4.39467	-139		4.39467	125		4.39467	35
	4.40533	-211		4.40533	-138		4.40533	127		4.40533	38
	4.416	-210		4.416	-141		4.416	124		4.416	48
	4.42667	-202		4.42667	-130		4.42667	128		4.42667	72
	4.43733	-208		4.43733	-129		4.43733	128		4.43733	133
	4.448	-207		4.448	-134		4.448	134		4.448	327
	4.45867	-206		4.45867	-134		4.45867	140		4.45867	831
	4.46933	-199		4.46933	-136		4.46933	138		4.46933	2054
	4.48	-207		4.48	-132		4.48	140		4.48	4768
	4.49067	-200		4.49067	-135		4.49067	148		4.49067	10293
	4.50133	-199		4.50133	-134		4.50133	151		4.50133	20460
	4.512	-207		4.512	-137		4.512	149		4.512	37319
	4.52267	-209		4.52267	-129		4.52267	137		4.52267	62494
	4.53333	-203		4.53333	-132		4.53333	138		4.53333	96216
	4.544	-182		4.544	-131		4.544	138		4.544	136320
	4.55467	-126		4.55467	-130		4.55467	140		4.55467	178279
	4.56533	25		4.56533	-127		4.56533	142		4.56533	215931
	4.576	406		4.576	-122		4.576	140		4.576	243179
	4.58667	1295		4.58667	-123		4.58667	143		4.58667	255723
	4.59733	3153		4.59733	-128		4.59733	175		4.59733	252298
	4.608	6683		4.608	-126		4.608	274		4.608	234670
	4.61867	12740		4.61867	-120		4.61867	512		4.61867	206749
	4.62933	22018		4.62933	-116		4.62933	1083		4.62933	173404
	4.64	34715		4.64	-108		4.64	2318		4.64	139143
	4.65067	50072		4.65067	-102		4.65067	4728		4.65067	107365
	4.66133	66257		4.66133	-101		4.66133	9004		4.66133	80090
	4.672	80660		4.672	-103		4.672	15858		4.672	58113
	4.68267	90636		4.68267	-96		4.68267	25799		4.68267	41319
	4.69333	94338		4.69333	-88		4.69333	38840		4.69333	29067
	4.704	91315		4.704	-94		4.704	54247		4.704	20460
	4.71467	82569		4.71467	-101		4.71467	70447		4.71467	14582
	4.72533	70075		4.72533	-103		4.72533	85316		4.72533	10669
	4.736	56119		4.736	-116		4.736	96600		4.736	8076
	4.74667	42686		4.74667	-121		4.74667	102486		4.74667	6382
	4.75733	31053		4.75733	-121		4.75733	102071		4.75733	5259
	4.768	21789		4.768	-127		4.768	95623		4.768	4502
	4.77867	14890		4.77867	-132		4.77867	84501		4.77867	3968
	4.78933	10030		4.78933	-131		4.78933	70636		4.78933	3575
	4.8	6757		4.8	-134		4.8	56087		4.8	3280
	4.81067	4626		4.81067	-137		4.81067	42523		4.81067	3041
	4.82133	3268		4.82133	-147		4.82133	31007		4.82133	2848
	4.832	2405		4.832	-139		4.832	21940		4.832	2676
	4.84267	1865		4.84267	-135		4.84267	15226		4.84267	2533
	4.85333	1509		4.85333	-137		4.85333	10494		4.85333	2405
	4.864	1273		4.864	-137		4.864	7292		4.864	2278
	4.87467	1105		4.87467	-124		4.87467	5199		4.87467	2176
	4.88533	985		4.88533	-134		4.88533	3849		4.88533	2082
	4.896	889		4.896	-137		4.896	2989		4.896	1992
	4.90667	812		4.90667	-141		4.90667	2433		4.90667	1917
	4.91733	752		4.91733	-144		4.91733	2068		4.91733	1838
	4.928	698		4.928	-146		4.928	1824		4.928	1772
	4.93867	659		4.93867	-146		4.93867	1652		4.93867	1707
	4.94933	609		4.94933	-142		4.94933	1523		4.94933	1644
	4.96	563		4.96	-138		4.96	1427		4.96	1585
	4.97067	519		4.97067	-143		4.97067	1349		4.97067	1537
	4.98133	491		4.98133	-145		4.98133	1277		4.98133	1493
	4.992	452		4.992	-147		4.992	1214		4.992	1449
	5.00267	432		5.00267	-142		5.00267	1160		5.00267	1399
	5.01333	398		5.01333	-141		5.01333	1106		5.01333	1362
	5.024	377		5.024	-138		5.024	1058		5.024	1322
	5.03467	347		5.03467	-145		5.03467	1009		5.03467	1282
	5.04533	327		5.04533	-145		5.04533	962		5.04533	1247
	5.056	301		5.056	-145		5.056	924		5.056	1212
	5.06667	285		5.06667	-146		5.06667	887		5.06667	1161
	5.07733	259		5.07733	-140		5.07733	849		5.07733	1115
	5.088	246		5.088	-139		5.088	821		5.088	1080
	5.09867	221		5.09867	-146		5.09867	790		5.09867	1037
	5.10933	199		5.10933	-141		5.10933	755		5.10933	1006
	5.12	179		5.12	-146		5.12	736		5.12	974
	5.13067	171		5.13067	-146		5.13067	713		5.13067	948
	5.14133	149		5.14133	-145		5.14133	690		5.14133	921
	5.152	135		5.152	-148		5.152	663		5.152	907
	5.16267	123		5.16267	-144		5.16267	648		5.16267	891
	5.17333	104		5.17333	-140		5.17333	631		5.17333	885
	5.184	97		5.184	-141		5.184	615		5.184	875
	5.19467	80		5.19467	-155		5.19467	611		5.19467	861
	5.20533	67		5.20533	-152		5.20533	603		5.20533	847
	5.216	61		5.216	-147		5.216	598		5.216	821
	5.22667	46		5.22667	-156		5.22667	585		5.22667	793
	5.23733	37		5.23733	-147		5.23733	581		5.23733	761
	5.248	31		5.248	-146		5.248	562		5.248	735
	5.25867	19		5.25867	-143		5.25867	554		5.25867	705
	5.26933	6		5.26933	-143		5.26933	525		5.26933	667
	5.28	0		5.28	-143		5.28	503		5.28	627
	5.29067	-9		5.29067	-141		5.29067	483		5.29067	596
	5.30133	-8		5.30133	-143		5.30133	461		5.30133	561
	5.312	-23		5.312	-145		5.312	455		5.312	540
	5.32267	-35		5.32267	-140		5.32267	441		5.32267	525
	5.33333	-34		5.33333	-139		5.33333	430		5.33333	495
	5.344	-48		5.344	-146		5.344	427		5.344	474
	5.35467	-58		5.35467	-146		5.35467	427		5.35467	460
	5.36533	-60		5.36533	-147		5.36533	431		5.36533	441
	5.376	-70		5.376	-147		5.376	424		5.376	421
	5.38667	-78		5.38667	-160		5.38667	418		5.38667	416
	5.39733	-79		5.39733	-146		5.39733	422		5.39733	409
	5.408	-82		5.408	-155		5.408	413		5.408	392
	5.41867	-95		5.41867	-159		5.41867	396		5.41867	385
	5.42933	-101		5.42933	-164		5.42933	383		5.42933	369
	5.44	-101		5.44	-150		5.44	370		5.44	352
	5.45067	-109		5.45067	-154		5.45067	355		5.45067	344
	5.46133	-115		5.46133	-151		5.46133	340		5.46133	336
	5.472	-112		5.472	-150		5.472	322		5.472	317
	5.48267	-117		5.48267	-155		5.48267	312		5.48267	315
	5.49333	-122		5.49333	-160		5.49333	302		5.49333	306
	5.504	-131		5.504	-159		5.504	283		5.504	292
	5.51467	-128		5.51467	-156		5.51467	271		5.51467	281
	5.52533	-129		5.52533	-151		5.52533	267		5.52533	281
	5.536	-139		5.536	-149		5.536	260		5.536	280
	5.54667	-141		5.54667	-159		5.54667	262		5.54667	265
	5.55733	-145		5.55733	-148		5.55733	257		5.55733	258
	5.568	-143		5.568	-155		5.568	248		5.568	257
	5.57867	-146		5.57867	-156		5.57867	243		5.57867	252
	5.58933	-153		5.58933	-150		5.58933	240		5.58933	249
	5.6	-154		5.6	-156		5.6	233		5.6	235
	5.61067	-153		5.61067	-153		5.61067	244		5.61067	227
	5.62133	-144		5.62133	-155		5.62133	235		5.62133	227
	5.632	-147		5.632	-154		5.632	241		5.632	221
	5.64267	-150		5.64267	-159		5.64267	229		5.64267	215
	5.65333	-148		5.65333	-159		5.65333	216		5.65333	211
	5.664	-157		5.664	-160		5.664	217		5.664	202
	5.67467	-157		5.67467	-147		5.67467	220		5.67467	196
	5.68533	-158		5.68533	-148		5.68533	215		5.68533	188
	5.696	-166		5.696	-147		5.696	207		5.696	182
	5.70667	-173		5.70667	-142		5.70667	206		5.70667	176
	5.71733	-172		5.71733	-146		5.71733	205		5.71733	170
	5.728	-176		5.728	-150		5.728	210		5.728	173
	5.73867	-176		5.73867	-144		5.73867	215		5.73867	165
	5.74933	-176		5.74933	-151		5.74933	218		5.74933	163
	5.76	-184		5.76	-140		5.76	212		5.76	157
	5.77067	-178		5.77067	-149		5.77067	216		5.77067	162
	5.78133	-171		5.78133	-147		5.78133	215		5.78133	163
	5.792	-171		5.792	-145		5.792	214		5.792	156
	5.80267	-173		5.80267	-147		5.80267	217		5.80267	143
	5.81333	-184		5.81333	-149		5.81333	209		5.81333	138
	5.824	-177		5.824	-149		5.824	209		5.824	132
	5.83467	-173		5.83467	-149		5.83467	209		5.83467	134
	5.84533	-177		5.84533	-148		5.84533	202		5.84533	137
	5.856	-175		5.856	-145		5.856	196		5.856	130
	5.86667	-170		5.86667	-134		5.86667	196		5.86667	121
	5.87733	-167		5.87733	-136		5.87733	192		5.87733	111
	5.888	-170		5.888	-131		5.888	191		5.888	114
	5.89867	-168		5.89867	-139		5.89867	197		5.89867	109
	5.90933	-171		5.90933	-140		5.90933	197		5.90933	107
	5.92	-167		5.92	-147		5.92	189		5.92	113
	5.93067	-180		5.93067	-145		5.93067	191		5.93067	109
	5.94133	-177		5.94133	-142		5.94133	184		5.94133	102
	5.952	-178		5.952	-132		5.952	187		5.952	93
	5.96267	-184		5.96267	-141		5.96267	186		5.96267	89
	5.97333	-187		5.97333	-136		5.97333	188		5.97333	97
	5.984	-182		5.984	-137		5.984	182		5.984	90
	5.99467	-182		5.99467	-140		5.99467	191		5.99467	95
	6.00533	-181		6.00533	-141		6.00533	199		6.00533	97
	6.016	-179		6.016	-135		6.016	198		6.016	86
	6.02667	-175		6.02667	-134		6.02667	197		6.02667	91
	6.03733	-177		6.03733	-136		6.03733	200		6.03733	84
	6.048	-178		6.048	-140		6.048	188		6.048	86
	6.05867	-172		6.05867	-134		6.05867	179		6.05867	86
	6.06933	-172		6.06933	-127		6.06933	174		6.06933	86
	6.08	-168		6.08	-136		6.08	184		6.08	85
	6.09067	-170		6.09067	-138		6.09067	187		6.09067	87
	6.10133	-173		6.10133	-132		6.10133	180		6.10133	84
	6.112	-170		6.112	-130		6.112	170		6.112	80
	6.12267	-161		6.12267	-129		6.12267	179		6.12267	79
	6.13333	-166		6.13333	-124		6.13333	179		6.13333	80
	6.144	-169		6.144	-120		6.144	177		6.144	85
	6.15467	-163		6.15467	-116		6.15467	174		6.15467	80
	6.16533	-167		6.16533	-116		6.16533	166		6.16533	76
	6.176	-159		6.176	-110		6.176	167		6.176	77
	6.18667	-158		6.18667	-108		6.18667	172		6.18667	76
	6.19733	-158		6.19733	-110		6.19733	167		6.19733	79
	6.208	-162		6.208	-113		6.208	167		6.208	73
	6.21867	-161		6.21867	-119		6.21867	171		6.21867	81
	6.22933	-157		6.22933	-114		6.22933	171		6.22933	73
	6.24	-156		6.24	-113		6.24	176		6.24	84
	6.25067	-157		6.25067	-116		6.25067	179		6.25067	85
	6.26133	-152		6.26133	-104		6.26133	172		6.26133	80
	6.272	-147		6.272	-104		6.272	171		6.272	82
	6.28267	-145		6.28267	-104		6.28267	175		6.28267	78
	6.29333	-143		6.29333	-105		6.29333	175		6.29333	83
	6.304	-145		6.304	-96		6.304	178		6.304	76
	6.31467	-145		6.31467	-88		6.31467	171		6.31467	81
	6.32533	-140		6.32533	-89		6.32533	171		6.32533	77
	6.336	-143		6.336	-80		6.336	174		6.336	82
	6.34667	-143		6.34667	-84		6.34667	182		6.34667	84
	6.35733	-141		6.35733	-85		6.35733	187		6.35733	81
	6.368	-135		6.368	-79		6.368	182		6.368	81
	6.37867	-131		6.37867	-77		6.37867	184		6.37867	81
	6.38933	-130		6.38933	-83		6.38933	180		6.38933	87
	6.4	-129		6.4	-75		6.4	180		6.4	91
	6.41067	-124		6.41067	-66		6.41067	178		6.41067	90
	6.42133	-128		6.42133	-70		6.42133	178		6.42133	81
	6.432	-128		6.432	-79		6.432	182		6.432	82
	6.44267	-130		6.44267	-70		6.44267	183		6.44267	85
	6.45333	-134		6.45333	-66		6.45333	187		6.45333	88
	6.464	-135		6.464	-71		6.464	188		6.464	88
	6.47467	-132		6.47467	-74		6.47467	192		6.47467	84
	6.48533	-131		6.48533	-81		6.48533	188		6.48533	88
	6.496	-121		6.496	-78		6.496	187		6.496	93
	6.50667	-119		6.50667	-76		6.50667	190		6.50667	89
	6.51733	-119		6.51733	-66		6.51733	192		6.51733	87
	6.528	-110		6.528	-65		6.528	194		6.528	91
	6.53867	-121		6.53867	-68		6.53867	184		6.53867	95
	6.54933	-123		6.54933	-62		6.54933	190		6.54933	98
	6.56	-118		6.56	-63		6.56	187		6.56	96
	6.57067	-124		6.57067	-60		6.57067	192		6.57067	95
	6.58133	-111		6.58133	-63		6.58133	193		6.58133	96
	6.592	-110		6.592	-61		6.592	196		6.592	103
	6.60267	-116		6.60267	-59		6.60267	194		6.60267	103
	6.61333	-116		6.61333	-61		6.61333	190		6.61333	104
	6.624	-113		6.624	-54		6.624	193		6.624	102
	6.63467	-109		6.63467	-48		6.63467	196		6.63467	100
	6.64533	-101		6.64533	-53		6.64533	199		6.64533	96
	6.656	-103		6.656	-57		6.656	206		6.656	101
	6.66667	-110		6.66667	-54		6.66667	208		6.66667	102
	6.67733	-104		6.67733	-55		6.67733	213		6.67733	107
	6.688	-103		6.688	-53		6.688	208		6.688	108
	6.69867	-102		6.69867	-47		6.69867	210		6.69867	100
	6.70933	-94		6.70933	-47		6.70933	219		6.70933	97
	6.72	-96		6.72	-40		6.72	225		6.72	106
	6.73067	-100		6.73067	-42		6.73067	224		6.73067	111
	6.74133	-99		6.74133	-39		6.74133	232		6.74133	110
	6.752	-90		6.752	-32		6.752	243		6.752	110
	6.76267	-89		6.76267	-35		6.76267	246		6.76267	110
	6.77333	-79		6.77333	-37		6.77333	241		6.77333	115
	6.784	-82		6.784	-34		6.784	237		6.784	123
	6.79467	-84		6.79467	-36		6.79467	238		6.79467	128
	6.80533	-80		6.80533	-37		6.80533	241		6.80533	125
	6.816	-79		6.816	-29		6.816	242		6.816	127
	6.82667	-79		6.82667	-37		6.82667	232		6.82667	125
	6.83733	-72		6.83733	-33		6.83733	232		6.83733	130
	6.848	-68		6.848	-30		6.848	228		6.848	139
	6.85867	-76		6.85867	-30		6.85867	228		6.85867	140
	6.86933	-72		6.86933	-35		6.86933	227		6.86933	142
	6.88	-73		6.88	-32		6.88	227		6.88	138
	6.89067	-74		6.89067	-34		6.89067	229		6.89067	151
	6.90133	-75		6.90133	-21		6.90133	221		6.90133	143
	6.912	-69		6.912	-24		6.912	219		6.912	142
	6.92267	-83		6.92267	-28		6.92267	218		6.92267	141
	6.93333	-79		6.93333	-33		6.93333	217		6.93333	136
	6.944	-77		6.944	-25		6.944	224		6.944	141
	6.95467	-68		6.95467	-26		6.95467	237		6.95467	139
	6.96533	-70		6.96533	-22		6.96533	237		6.96533	139
	6.976	-65		6.976	-23		6.976	235		6.976	137
	6.98667	-65		6.98667	-22		6.98667	234		6.98667	133
	6.99733	-68		6.99733	-14		6.99733	241		6.99733	127
	7.008	-66		7.008	-16		7.008	233		7.008	136
	7.01867	-66		7.01867	-13		7.01867	236		7.01867	137
	7.02933	-63		7.02933	-16		7.02933	241		7.02933	129
	7.04	-65		7.04	-7		7.04	245		7.04	120
	7.05067	-67		7.05067	-8		7.05067	246		7.05067	122
	7.06133	-66		7.06133	-10		7.06133	251		7.06133	130
	7.072	-59		7.072	-6		7.072	252		7.072	137
	7.08267	-66		7.08267	-7		7.08267	264		7.08267	136
	7.09333	-56		7.09333	-5		7.09333	262		7.09333	138
	7.104	-55		7.104	-1		7.104	259		7.104	134
	7.11467	-66		7.11467	-3		7.11467	262		7.11467	130
	7.12533	-58		7.12533	-3		7.12533	259		7.12533	137
	7.136	-59		7.136	-10		7.136	263		7.136	132
	7.14667	-56		7.14667	-9		7.14667	269		7.14667	138
	7.15733	-63		7.15733	-13		7.15733	263		7.15733	139
	7.168	-60		7.168	-16		7.168	264		7.168	150
	7.17867	-66		7.17867	-18		7.17867	265		7.17867	140
	7.18933	-62		7.18933	-14		7.18933	259		7.18933	143
	7.2	-51		7.2	-8		7.2	259		7.2	140
	7.21067	-53		7.21067	-10		7.21067	263		7.21067	135
	7.22133	-56		7.22133	-10		7.22133	276		7.22133	139
	7.232	-54		7.232	-6		7.232	267		7.232	137
	7.24267	-49		7.24267	-3		7.24267	272		7.24267	151
	7.25333	-46		7.25333	1		7.25333	262		7.25333	152
	7.264	-51		7.264	6		7.264	268		7.264	147
	7.27467	-51		7.27467	5		7.27467	268		7.27467	152
	7.28533	-50		7.28533	5		7.28533	264		7.28533	146
	7.296	-47		7.296	2		7.296	267		7.296	153
	7.30667	-46		7.30667	-2		7.30667	270		7.30667	149
	7.31733	-45		7.31733	0		7.31733	265		7.31733	147
	7.328	-50		7.328	0		7.328	265		7.328	145
	7.33867	-44		7.33867	5		7.33867	273		7.33867	146
	7.34933	-45		7.34933	6		7.34933	271		7.34933	140
	7.36	-48		7.36	6		7.36	279		7.36	140
	7.37067	-42		7.37067	2		7.37067	287		7.37067	137
	7.38133	-48		7.38133	1		7.38133	285		7.38133	141
	7.392	-46		7.392	1		7.392	290		7.392	141
	7.40267	-47		7.40267	2		7.40267	294		7.40267	139
	7.41333	-48		7.41333	3		7.41333	297		7.41333	135
	7.424	-48		7.424	-1		7.424	297		7.424	135
	7.43467	-51		7.43467	-7		7.43467	292		7.43467	133
	7.44533	-47		7.44533	-12		7.44533	283		7.44533	133
	7.456	-41		7.456	-4		7.456	284		7.456	131
	7.46667	-37		7.46667	0		7.46667	279		7.46667	132
	7.47733	-39		7.47733	-3		7.47733	275		7.47733	136
	7.488	-42		7.488	-8		7.488	268		7.488	140
	7.49867	-42		7.49867	-7		7.49867	269		7.49867	136
	7.50933	-47		7.50933	-9		7.50933	275		7.50933	135
	7.52	-49		7.52	-5		7.52	271		7.52	138
	7.53067	-39		7.53067	-3		7.53067	266		7.53067	136
	7.54133	-42		7.54133	6		7.54133	269		7.54133	133
	7.552	-45		7.552	0		7.552	266		7.552	138
	7.56267	-45		7.56267	-1		7.56267	263		7.56267	135
	7.57333	-45		7.57333	2		7.57333	262		7.57333	143
	7.584	-42		7.584	-5		7.584	259		7.584	142
	7.59467	-45		7.59467	-5		7.59467	262		7.59467	151
	7.60533	-45		7.60533	1		7.60533	264		7.60533	148
	7.616	-40		7.616	0		7.616	270		7.616	154
	7.62667	-47		7.62667	0		7.62667	266		7.62667	157
	7.63733	-41		7.63733	1		7.63733	272		7.63733	166
	7.648	-51		7.648	-2		7.648	266		7.648	167
	7.65867	-43		7.65867	-4		7.65867	260		7.65867	167
	7.66933	-49		7.66933	2		7.66933	262		7.66933	176
	7.68	-44		7.68	-3		7.68	262		7.68	182
	7.69067	-52		7.69067	-5		7.69067	262		7.69067	180
	7.70133	-53		7.70133	-3		7.70133	269		7.70133	170
	7.712	-46		7.712	-2		7.712	270		7.712	173
	7.72267	-47		7.72267	-1		7.72267	274		7.72267	174
	7.73333	-52		7.73333	0		7.73333	271		7.73333	164
	7.744	-46		7.744	-5		7.744	278		7.744	156
	7.75467	-50		7.75467	0		7.75467	277		7.75467	151
	7.76533	-47		7.76533	-4		7.76533	273		7.76533	146
	7.776	-41		7.776	1		7.776	272		7.776	152
	7.78667	-46		7.78667	2		7.78667	275		7.78667	153
	7.79733	-41		7.79733	1		7.79733	272		7.79733	141
	7.808	-48		7.808	-5		7.808	281		7.808	146
	7.81867	-46		7.81867	-10		7.81867	276		7.81867	151
	7.82933	-52		7.82933	-5		7.82933	280		7.82933	150
	7.84	-43		7.84	-6		7.84	276		7.84	166
	7.85067	-46		7.85067	-5		7.85067	277		7.85067	167
	7.86133	-37		7.86133	-8		7.86133	273		7.86133	170
	7.872	-47		7.872	-6		7.872	278		7.872	176
	7.88267	-48		7.88267	-4		7.88267	273		7.88267	194
	7.89333	-48		7.89333	0		7.89333	280		7.89333	198
	7.904	-48		7.904	-3		7.904	280		7.904	206
	7.91467	-56		7.91467	-11		7.91467	292		7.91467	213
	7.92533	-55		7.92533	-12		7.92533	294		7.92533	218
	7.936	-62		7.936	-12		7.936	298		7.936	224
	7.94667	-56		7.94667	-16		7.94667	297		7.94667	223
	7.95733	-51		7.95733	-8		7.95733	298		7.95733	218
	7.968	-44		7.968	-11		7.968	298		7.968	211
	7.97867	-45		7.97867	-13		7.97867	298		7.97867	196
	7.98933	-48		7.98933	-7		7.98933	291		7.98933	188
	8	-49		8	-8		8	293		8	189
	8.01067	-46		8.01067	-3		8.01067	293		8.01067	182
	8.02133	-46		8.02133	-10		8.02133	295		8.02133	181
	8.032	-50		8.032	-11		8.032	287		8.032	179
	8.04267	-51		8.04267	-9		8.04267	282		8.04267	177
	8.05333	-44		8.05333	-12		8.05333	280		8.05333	177
	8.064	-43		8.064	-10		8.064	280		8.064	177
	8.07467	-46		8.07467	-4		8.07467	287		8.07467	175
	8.08533	-52		8.08533	-3		8.08533	284		8.08533	177
	8.096	-41		8.096	-3		8.096	289		8.096	170
	8.10667	-42		8.10667	-3		8.10667	294		8.10667	174
	8.11733	-43		8.11733	-5		8.11733	292		8.11733	164
	8.128	-45		8.128	-9		8.128	298		8.128	162
	8.13867	-50		8.13867	-7		8.13867	300		8.13867	159
	8.14933	-48		8.14933	-8		8.14933	309		8.14933	162
	8.16	-41		8.16	-10		8.16	319		8.16	161
	8.17067	-45		8.17067	-12		8.17067	326		8.17067	170
	8.18133	-40		8.18133	-11		8.18133	337		8.18133	193
	8.192	-45		8.192	-13		8.192	344		8.192	286
	8.20267	-41		8.20267	-12		8.20267	356		8.20267	494
	8.21333	-40		8.21333	-7		8.21333	358		8.21333	1016
	8.224	-43		8.224	-4		8.224	354		8.224	2201
	8.23467	-44		8.23467	-7		8.23467	351		8.23467	4789
	8.24533	-45		8.24533	-10		8.24533	346		8.24533	10086
	8.256	-42		8.256	-7		8.256	343		8.256	20289
	8.26667	-45		8.26667	-11		8.26667	334		8.26667	38683
	8.27733	-43		8.27733	-13		8.27733	325		8.27733	69609
	8.288	-41		8.288	-10		8.288	318		8.288	117961
	8.29867	-47		8.29867	-4		8.29867	309		8.29867	188093
	8.30933	-48		8.30933	19		8.30933	309		8.30933	281763
	8.32	-44		8.32	65		8.32	302		8.32	395983
	8.33067	-42		8.33067	155		8.33067	300		8.33067	522185
	8.34133	-43		8.34133	354		8.34133	295		8.34133	647180
	8.352	-40		8.352	765		8.352	305		8.352	755955
	8.36267	-43		8.36267	1592		8.36267	302		8.36267	835937
	8.37333	-40		8.37333	3078		8.37333	292		8.37333	879168
	8.384	-46		8.384	5595		8.384	299		8.384	882502
	8.39467	-37		8.39467	9579		8.39467	293		8.39467	847188
	8.40533	-43		8.40533	15447		8.40533	298		8.40533	778603
	8.416	-50		8.416	23402		8.416	289		8.416	685484
	8.42667	-49		8.42667	33304		8.42667	289		8.42667	578725
	8.43733	-45		8.43733	44555		8.43733	303		8.43733	469522
	8.448	-43		8.448	56072		8.448	341		8.448	367261
	8.45867	-43		8.45867	66378		8.45867	426		8.45867	278206
	8.46933	-36		8.46933	74002		8.46933	620		8.46933	205221
	8.48	-42		8.48	77803		8.48	1122		8.48	148433
	8.49067	-37		8.49067	77271		8.49067	2276		8.49067	106265
	8.50133	-39		8.50133	72576		8.50133	4765		8.50133	76173
	8.512	-42		8.512	64631		8.512	9826		8.512	55436
	8.52267	-38		8.52267	54699		8.52267	19453		8.52267	41526
	8.53333	-39		8.53333	44126		8.53333	36577		8.53333	32364
	8.544	-48		8.544	34053		8.544	64939		8.544	26367
	8.55467	-47		8.55467	25267		8.55467	108769		8.55467	22389
	8.56533	-47		8.56533	18143		8.56533	171627		8.56533	19662
	8.576	-39		8.576	12708		8.576	254868		8.576	17727
	8.58667	-35		8.58667	8777		8.58667	356255		8.58667	16252
	8.59733	-44		8.59733	6067		8.59733	469014		8.59733	15063
	8.608	-41		8.608	4272		8.608	582526		8.608	14051
	8.61867	-39		8.61867	3109		8.61867	684381		8.61867	13174
	8.62933	-42		8.62933	2368		8.62933	763431		8.62933	12386
	8.64	-45		8.64	1904		8.64	811585		8.64	11670
	8.65067	-41		8.65067	1605		8.65067	824444		8.65067	11012
	8.66133	-41		8.66133	1407		8.66133	801229		8.66133	10405
	8.672	-44		8.672	1257		8.672	744641		8.672	9850
	8.68267	-41		8.68267	1145		8.68267	661229		8.68267	9324
	8.69333	-45		8.69333	1062		8.69333	560611		8.69333	8840
	8.704	-47		8.704	998		8.704	454213		8.704	8378
	8.71467	-47		8.71467	931		8.71467	352667		8.71467	7946
	8.72533	-51		8.72533	878		8.72533	263644		8.72533	7541
	8.736	-44		8.736	829		8.736	191099		8.736	7164
	8.74667	-45		8.74667	775		8.74667	135624		8.74667	6817
	8.75733	-40		8.75733	734		8.75733	95419		8.75733	6470
	8.768	-41		8.768	688		8.768	67575		8.768	6148
	8.77867	-35		8.77867	659		8.77867	48961		8.77867	5836
	8.78933	-28		8.78933	619		8.78933	36845		8.78933	5538
	8.8	-42		8.8	587		8.8	29064		8.8	5247
	8.81067	-44		8.81067	555		8.81067	24029		8.81067	4962
	8.82133	-45		8.82133	521		8.82133	20712		8.82133	4679
	8.832	-46		8.832	496		8.832	18407		8.832	4417
	8.84267	-45		8.84267	470		8.84267	16707		8.84267	4160
	8.85333	-40		8.85333	443		8.85333	15376		8.85333	3920
	8.864	-43		8.864	413		8.864	14272		8.864	3695
	8.87467	-36		8.87467	382		8.87467	13321		8.87467	3482
	8.88533	-32		8.88533	367		8.88533	12464		8.88533	3287
	8.896	-41		8.896	344		8.896	11684		8.896	3099
	8.90667	-44		8.90667	327		8.90667	10974		8.90667	2923
	8.91733	-43		8.91733	310		8.91733	10328		8.91733	2753
	8.928	-42		8.928	280		8.928	9718		8.928	2594
	8.93867	-47		8.93867	278		8.93867	9162		8.93867	2441
	8.94933	-44		8.94933	260		8.94933	8635		8.94933	2300
	8.96	-38		8.96	246		8.96	8150		8.96	2172
	8.97067	-43		8.97067	223		8.97067	7693		8.97067	2050
	8.98133	-39		8.98133	212		8.98133	7268		8.98133	1928
	8.992	-43		8.992	193		8.992	6866		8.992	1818
	9.00267	-41		9.00267	184		9.00267	6488		9.00267	1712
	9.01333	-43		9.01333	176		9.01333	6132		9.01333	1612
	9.024	-41		9.024	153		9.024	5804		9.024	1518
	9.03467	-41		9.03467	146		9.03467	5492		9.03467	1435
	9.04533	-39		9.04533	134		9.04533	5208		9.04533	1354
	9.056	-42		9.056	124		9.056	4933		9.056	1274
	9.06667	-45		9.06667	117		9.06667	4693		9.06667	1196
	9.07733	-41		9.07733	113		9.07733	4464		9.07733	1132
	9.088	-39		9.088	113		9.088	4239		9.088	1064
	9.09867	-40		9.09867	107		9.09867	4030		9.09867	1005
	9.10933	-37		9.10933	102		9.10933	3838		9.10933	950
	9.12	-41		9.12	90		9.12	3650		9.12	891
	9.13067	-41		9.13067	93		9.13067	3459		9.13067	837
	9.14133	-44		9.14133	89		9.14133	3281		9.14133	793
	9.152	-49		9.152	83		9.152	3115		9.152	748
	9.16267	-35		9.16267	78		9.16267	2938		9.16267	711
	9.17333	-40		9.17333	78		9.17333	2780		9.17333	674
	9.184	-40		9.184	75		9.184	2635		9.184	637
	9.19467	-44		9.19467	82		9.19467	2497		9.19467	604
	9.20533	-43		9.20533	76		9.20533	2365		9.20533	567
	9.216	-46		9.216	70		9.216	2246		9.216	545
	9.22667	-47		9.22667	70		9.22667	2138		9.22667	509
	9.23733	-43		9.23733	64		9.23733	2038		9.23733	490
	9.248	-50		9.248	58		9.248	1936		9.248	468
	9.25867	-44		9.25867	46		9.25867	1849		9.25867	452
	9.26933	-39		9.26933	39		9.26933	1767		9.26933	433
	9.28	-43		9.28	30		9.28	1684		9.28	414
	9.29067	-47		9.29067	29		9.29067	1614		9.29067	399
	9.30133	-42		9.30133	19		9.30133	1537		9.30133	391
	9.312	-51		9.312	14		9.312	1464		9.312	376
	9.32267	-52		9.32267	7		9.32267	1398		9.32267	352
	9.33333	-51		9.33333	1		9.33333	1352		9.33333	345
	9.344	-54		9.344	10		9.344	1291		9.344	322
	9.35467	-54		9.35467	5		9.35467	1227		9.35467	324
	9.36533	-45		9.36533	0		9.36533	1176		9.36533	313
	9.376	-49		9.376	0		9.376	1132		9.376	303
	9.38667	-46		9.38667	0		9.38667	1094		9.38667	293
	9.39733	-46		9.39733	3		9.39733	1051		9.39733	288
	9.408	-47		9.408	2		9.408	1006		9.408	279
	9.41867	-52		9.41867	-9		9.41867	966		9.41867	283
	9.42933	-47		9.42933	-6		9.42933	930		9.42933	268
	9.44	-55		9.44	-10		9.44	893		9.44	267
	9.45067	-53		9.45067	-11		9.45067	864		9.45067	262
	9.46133	-46		9.46133	-8		9.46133	835		9.46133	251
	9.472	-51		9.472	-13		9.472	808		9.472	250
	9.48267	-49		9.48267	-8		9.48267	786		9.48267	240
	9.49333	-50		9.49333	-12		9.49333	764		9.49333	237
	9.504	-48		9.504	-11		9.504	727		9.504	236
	9.51467	-48		9.51467	-11		9.51467	718		9.51467	231
	9.52533	-40		9.52533	-8		9.52533	697		9.52533	235
	9.536	-42		9.536	-14		9.536	675		9.536	230
	9.54667	-39		9.54667	-16		9.54667	654		9.54667	228
	9.55733	-48		9.55733	-21		9.55733	639		9.55733	228
	9.568	-47		9.568	-19		9.568	624		9.568	223
	9.57867	-49		9.57867	-18		9.57867	607		9.57867	217
	9.58933	-52		9.58933	-23		9.58933	591		9.58933	223
	9.6	-48		9.6	-23		9.6	580		9.6	217
	9.61067	-53		9.61067	-19		9.61067	567		9.61067	222
	9.62133	-52		9.62133	-20		9.62133	554		9.62133	224
	9.632	-54		9.632	-30		9.632	541		9.632	232
	9.64267	-54		9.64267	-27		9.64267	534		9.64267	238
	9.65333	-49		9.65333	-19		9.65333	525		9.65333	248
	9.664	-54		9.664	-23		9.664	515		9.664	257
	9.67467	-50		9.67467	-18		9.67467	518		9.67467	263
	9.68533	-45		9.68533	-22		9.68533	504		9.68533	275
	9.696	-48		9.696	-27		9.696	501		9.696	279
	9.70667	-44		9.70667	-20		9.70667	502		9.70667	279
	9.71733	-46		9.71733	-15		9.71733	514		9.71733	281
	9.728	-48		9.728	-22		9.728	519		9.728	276
	9.73867	-52		9.73867	-23		9.73867	527		9.73867	271
	9.74933	-45		9.74933	-15		9.74933	533		9.74933	262
	9.76	-55		9.76	-25		9.76	546		9.76	249
	9.77067	-56		9.77067	-24		9.77067	567		9.77067	237
	9.78133	-53		9.78133	-26		9.78133	570		9.78133	230
	9.792	-54		9.792	-26		9.792	569		9.792	214
	9.80267	-56		9.80267	-29		9.80267	567		9.80267	213
	9.81333	-52		9.81333	-28		9.81333	563		9.81333	216
	9.824	-52		9.824	-28		9.824	559		9.824	210
	9.83467	-55		9.83467	-18		9.83467	541		9.83467	200
	9.84533	-54		9.84533	-26		9.84533	524		9.84533	196
	9.856	-55		9.856	-25		9.856	507		9.856	196
	9.86667	-55		9.86667	-29		9.86667	491		9.86667	196
	9.87733	-52		9.87733	-27		9.87733	472		9.87733	193
	9.888	-53		9.888	-31		9.888	458		9.888	192
	9.89867	-51		9.89867	-32		9.89867	440		9.89867	193
	9.90933	-59		9.90933	-33		9.90933	434		9.90933	198
	9.92	-60		9.92	-31		9.92	425		9.92	192
	9.93067	-58		9.93067	-32		9.93067	421		9.93067	194
	9.94133	-62		9.94133	-31		9.94133	426		9.94133	191
	9.952	-59		9.952	-31		9.952	429		9.952	185
	9.96267	-64		9.96267	-26		9.96267	419		9.96267	191
	9.97333	-63		9.97333	-24		9.97333	421		9.97333	200
	9.984	-55		9.984	-26		9.984	416		9.984	195
	9.99467	-53		9.99467	-35		9.99467	416		9.99467	196
	10.0053	-55		10.0053	-31		10.0053	417		10.0053	202
	10.016	-49		10.016	-22		10.016	418		10.016	205
	10.0267	-55		10.0267	-21		10.0267	413		10.0267	206
	10.0373	-49		10.0373	-24		10.0373	407		10.0373	210
	10.048	-51		10.048	-21		10.048	405		10.048	210
	10.0587	-51		10.0587	-20		10.0587	405		10.0587	208
	10.0693	-57		10.0693	-23		10.0693	401		10.0693	202
	10.08	-58		10.08	-26		10.08	407		10.08	204
	10.0907	-61		10.0907	-24		10.0907	401		10.0907	198
	10.1013	-62		10.1013	-34		10.1013	398		10.1013	196
	10.112	-55		10.112	-38		10.112	397		10.112	189
	10.1227	-52		10.1227	-37		10.1227	394		10.1227	191
	10.1333	-55		10.1333	-37		10.1333	392		10.1333	187
	10.144	-60		10.144	-41		10.144	393		10.144	188
	10.1547	-55		10.1547	-36		10.1547	392		10.1547	194
	10.1653	-68		10.1653	-35		10.1653	396		10.1653	196
	10.176	-55		10.176	-35		10.176	394		10.176	199
	10.1867	-57		10.1867	-34		10.1867	391		10.1867	209
	10.1973	-59		10.1973	-39		10.1973	387		10.1973	207
	10.208	-52		10.208	-36		10.208	382		10.208	202
	10.2187	-58		10.2187	-26		10.2187	376		10.2187	215
	10.2293	-56		10.2293	-33		10.2293	380		10.2293	221
	10.24	-57		10.24	-42		10.24	386		10.24	220
	10.2507	-60		10.2507	-45		10.2507	384		10.2507	223
	10.2613	-62		10.2613	-41		10.2613	379		10.2613	232
	10.272	-62		10.272	-37		10.272	391		10.272	234
	10.2827	-63		10.2827	-40		10.2827	398		10.2827	236
	10.2933	-69		10.2933	-39		10.2933	396		10.2933	242
	10.304	-58		10.304	-36		10.304	391		10.304	236
	10.3147	-57		10.3147	-37		10.3147	396		10.3147	235
	10.3253	-66		10.3253	-38		10.3253	394		10.3253	238
	10.336	-66		10.336	-37		10.336	389		10.336	221
	10.3467	-66		10.3467	-34		10.3467	394		10.3467	217
	10.3573	-65		10.3573	-39		10.3573	394		10.3573	215
	10.368	-68		10.368	-33		10.368	385		10.368	215
	10.3787	-64		10.3787	-32		10.3787	390		10.3787	210
	10.3893	-70		10.3893	-33		10.3893	383		10.3893	206
	10.4	-69		10.4	-39		10.4	377		10.4	207
	10.4107	-66		10.4107	-45		10.4107	384		10.4107	199
	10.4213	-72		10.4213	-36		10.4213	388		10.4213	206
	10.432	-69		10.432	-33		10.432	385		10.432	200
	10.4427	-66		10.4427	-39		10.4427	390		10.4427	199
	10.4533	-62		10.4533	-40		10.4533	391		10.4533	189
	10.464	-66		10.464	-45		10.464	387		10.464	196
	10.4747	-67		10.4747	-48		10.4747	396		10.4747	196
	10.4853	-72		10.4853	-52		10.4853	407		10.4853	202
	10.496	-77		10.496	-46		10.496	403		10.496	217
	10.5067	-70		10.5067	-47		10.5067	411		10.5067	231
	10.5173	-69		10.5173	-50		10.5173	408		10.5173	252
	10.528	-70		10.528	-52		10.528	411		10.528	282
	10.5387	-62		10.5387	-52		10.5387	404		10.5387	309
	10.5493	-66		10.5493	-47		10.5493	402		10.5493	333
	10.56	-67		10.56	-49		10.56	402		10.56	359
	10.5707	-64		10.5707	-53		10.5707	389		10.5707	384
	10.5813	-63		10.5813	-48		10.5813	388		10.5813	408
	10.592	-65		10.592	-45		10.592	382		10.592	437
	10.6027	-67		10.6027	-45		10.6027	383		10.6027	465
	10.6133	-59		10.6133	-47		10.6133	381		10.6133	491
	10.624	-60		10.624	-43		10.624	378		10.624	511
	10.6347	-70		10.6347	-40		10.6347	375		10.6347	515
	10.6453	-67		10.6453	-44		10.6453	379		10.6453	504
	10.656	-70		10.656	-45		10.656	379		10.656	487
	10.6667	-68		10.6667	-53		10.6667	382		10.6667	464
	10.6773	-72		10.6773	-48		10.6773	375		10.6773	424
	10.688	-66		10.688	-48		10.688	374		10.688	386
	10.6987	-57		10.6987	-49		10.6987	386		10.6987	345
	10.7093	-64		10.7093	-50		10.7093	390		10.7093	318
	10.72	-60		10.72	-41		10.72	408		10.72	307
	10.7307	-64		10.7307	-43		10.7307	415		10.7307	297
	10.7413	-61		10.7413	-44		10.7413	436		10.7413	307
	10.752	-59		10.752	-48		10.752	464		10.752	322
	10.7627	-60		10.7627	-49		10.7627	482		10.7627	351
	10.7733	-55		10.7733	-53		10.7733	508		10.7733	394
	10.784	-58		10.784	-54		10.784	530		10.784	454
	10.7947	-52		10.7947	-53		10.7947	551		10.7947	519
	10.8053	-54		10.8053	-53		10.8053	579		10.8053	569
	10.816	-53		10.816	-49		10.816	605		10.816	603
	10.8267	-58		10.8267	-51		10.8267	636		10.8267	624
	10.8373	-60		10.8373	-55		10.8373	671		10.8373	607
	10.848	-60		10.848	-52		10.848	705		10.848	581
	10.8587	-70		10.8587	-48		10.8587	733		10.8587	526
	10.8693	-63		10.8693	-53		10.8693	755		10.8693	466
	10.88	-68		10.88	-47		10.88	768		10.88	406
	10.8907	-77		10.8907	-53		10.8907	752		10.8907	349
	10.9013	-73		10.9013	-52		10.9013	716		10.9013	315
	10.912	-75		10.912	-58		10.912	666		10.912	275
	10.9227	-70		10.9227	-55		10.9227	619		10.9227	243
	10.9333	-73		10.9333	-52		10.9333	575		10.9333	223
	10.944	-77		10.944	-59		10.944	527		10.944	212
	10.9547	-75		10.9547	-52		10.9547	498		10.9547	204
	10.9653	-75		10.9653	-61		10.9653	467		10.9653	198
	10.976	-81		10.976	-54		10.976	461		10.976	195
	10.9867	-78		10.9867	-59		10.9867	470		10.9867	194
	10.9973	-79		10.9973	-60		10.9973	493		10.9973	197
	11.008	-76		11.008	-55		11.008	530		11.008	193
	11.0187	-75		11.0187	-63		11.0187	577		11.0187	194
	11.0293	-82		11.0293	-61		11.0293	620		11.0293	195
	11.04	-85		11.04	-66		11.04	669		11.04	193
	11.0507	-87		11.0507	-65		11.0507	705		11.0507	190
	11.0613	-73		11.0613	-68		11.0613	722		11.0613	196
	11.072	-79		11.072	-64		11.072	718		11.072	196
	11.0827	-77		11.0827	-64		11.0827	698		11.0827	205
	11.0933	-81		11.0933	-54		11.0933	642		11.0933	225
	11.104	-74		11.104	-63		11.104	602		11.104	233
	11.1147	-78		11.1147	-65		11.1147	544		11.1147	253
	11.1253	-84		11.1253	-68		11.1253	504		11.1253	279
	11.136	-93		11.136	-68		11.136	463		11.136	304
	11.1467	-79		11.1467	-71		11.1467	420		11.1467	320
	11.1573	-79		11.1573	-72		11.1573	386		11.1573	326
	11.168	-71		11.168	-71		11.168	363		11.168	328
	11.1787	-79		11.1787	-62		11.1787	368		11.1787	314
	11.1893	-88		11.1893	-66		11.1893	359		11.1893	300
	11.2	-82		11.2	-67		11.2	356		11.2	277
	11.2107	-76		11.2107	-60		11.2107	352		11.2107	260
	11.2213	-84		11.2213	-72		11.2213	346		11.2213	237
	11.232	-85		11.232	-67		11.232	341		11.232	226
	11.2427	-78		11.2427	-62		11.2427	338		11.2427	211
	11.2533	-86		11.2533	-67		11.2533	341		11.2533	198
	11.264	-89		11.264	-71		11.264	335		11.264	190
	11.2747	-87		11.2747	-71		11.2747	335		11.2747	184
	11.2853	-83		11.2853	-68		11.2853	335		11.2853	179
	11.296	-84		11.296	-72		11.296	335		11.296	177
	11.3067	-84		11.3067	-71		11.3067	331		11.3067	176
	11.3173	-85		11.3173	-72		11.3173	329		11.3173	178
	11.328	-89		11.328	-66		11.328	332		11.328	175
	11.3387	-94		11.3387	-76		11.3387	328		11.3387	173
	11.3493	-92		11.3493	-72		11.3493	329		11.3493	183
	11.36	-81		11.36	-72		11.36	325		11.36	173
	11.3707	-83		11.3707	-75		11.3707	335		11.3707	173
	11.3813	-89		11.3813	-78		11.3813	335		11.3813	180
	11.392	-84		11.392	-76		11.392	335		11.392	183
	11.4027	-90		11.4027	-80		11.4027	330		11.4027	192
	11.4133	-93		11.4133	-85		11.4133	329		11.4133	203
	11.424	-97		11.424	-86		11.424	330		11.424	219
	11.4347	-95		11.4347	-94		11.4347	338		11.4347	236
	11.4453	-93		11.4453	-93		11.4453	348		11.4453	240
	11.456	-91		11.456	-82		11.456	356		11.456	249
	11.4667	-94		11.4667	-85		11.4667	378		11.4667	252
	11.4773	-95		11.4773	-90		11.4773	383		11.4773	264
	11.488	-94		11.488	-80		11.488	401		11.488	278
	11.4987	-96		11.4987	-81		11.4987	402		11.4987	290
	11.5093	-95		11.5093	-87		11.5093	415		11.5093	331
	11.52	-103		11.52	-93		11.52	423		11.52	414
	11.5307	-100		11.5307	-90		11.5307	415		11.5307	556
	11.5413	-94		11.5413	-92		11.5413	401		11.5413	783
	11.552	-93		11.552	-94		11.552	386		11.552	1080
	11.5627	-95		11.5627	-92		11.5627	373		11.5627	1452
	11.5733	-105		11.5733	-94		11.5733	374		11.5733	1846
	11.584	-103		11.584	-97		11.584	375		11.584	2228
	11.5947	-94		11.5947	-97		11.5947	376		11.5947	2524
	11.6053	-104		11.6053	-95		11.6053	390		11.6053	2685
	11.616	-106		11.616	-91		11.616	412		11.616	2681
	11.6267	-105		11.6267	-95		11.6267	448		11.6267	2543
	11.6373	-102		11.6373	-99		11.6373	514		11.6373	2290
	11.648	-99		11.648	-96		11.648	587		11.648	1967
	11.6587	-104		11.6587	-94		11.6587	660		11.6587	1632
	11.6693	-98		11.6693	-98		11.6693	725		11.6693	1323
	11.68	-97		11.68	-95		11.68	789		11.68	1050
	11.6907	-99		11.6907	-100		11.6907	822		11.6907	868
	11.7013	-95		11.7013	-103		11.7013	822		11.7013	732
	11.712	-94		11.712	-100		11.712	801		11.712	646
	11.7227	-99		11.7227	-96		11.7227	755		11.7227	582
	11.7333	-100		11.7333	-102		11.7333	706		11.7333	542
	11.744	-103		11.744	-108		11.744	668		11.744	499
	11.7547	-101		11.7547	-100		11.7547	675		11.7547	461
	11.7653	-108		11.7653	-103		11.7653	782		11.7653	427
	11.776	-110		11.776	-109		11.776	569		11.776	392
	11.7867	-104		11.7867	-107		11.7867	693		11.7867	358
	11.7973	-103		11.7973	-106		11.7973	871		11.7973	324
	11.808	-107		11.808	-110		11.808	831		11.808	303
	11.8187	-111		11.8187	-105		11.8187	789		11.8187	306
	11.8293	-106		11.8293	-115		11.8293	858		11.8293	319
	11.84	-111		11.84	-109		11.84	951		11.84	336
	11.8507	-115		11.8507	-113		11.8507	671		11.8507	371
	11.8613	-113		11.8613	-106		11.8613	858		11.8613	415
	11.872	-104		11.872	-107		11.872	417		11.872	460
	11.8827	-106		11.8827	-110		11.8827	481		11.8827	496
	11.8933	-111		11.8933	-112		11.8933	618		11.8933	510
	11.904	-107		11.904	-119		11.904	690		11.904	504
	11.9147	-103		11.9147	-112		11.9147	777		11.9147	482
	11.9253	-105		11.9253	-116		11.9253	872		11.9253	450
	11.936	-120		11.936	-114		11.936	696		11.936	398
	11.9467	-114		11.9467	-117		11.9467	632		11.9467	353
	11.9573	-119		11.9573	-112		11.9573	607		11.9573	315
	11.968	-117		11.968	-109		11.968	683		11.968	291
	11.9787	-116		11.9787	-112		11.9787	650		11.9787	265
	11.9893	-114		11.9893	-109		11.9893	643		11.9893	244
	12	-114		12	-110		12	594		12	227
	12.0107	-119		12.0107	-111		12.0107	653		12.0107	219
	12.0213	-114		12.0213	-121		12.0213	651		12.0213	206
	12.032	-113		12.032	-122		12.032	668		12.032	205
	12.0427	-120		12.0427	-126		12.0427	528		12.0427	205
	12.0533	-127		12.0533	-114		12.0533	472		12.0533	200
	12.064	-119		12.064	-111		12.064	460		12.064	196
	12.0747	-126		12.0747	-111		12.0747	683		12.0747	198
	12.0853	-117		12.0853	-114		12.0853	780		12.0853	191
	12.096	-117		12.096	-112		12.096	987		12.096	191
	12.1067	-119		12.1067	-121		12.1067	952		12.1067	204
	12.1173	-121		12.1173	-124		12.1173	927		12.1173	216
	12.128	-125		12.128	-118		12.128	890		12.128	234
	12.1387	-128		12.1387	-120		12.1387	858		12.1387	273
	12.1493	-126		12.1493	-121		12.1493	819		12.1493	339
	12.16	-136		12.16	-113		12.16	784		12.16	469
	12.1707	-138		12.1707	-116		12.1707	735		12.1707	643
	12.1813	-126		12.1813	-124		12.1813	693		12.1813	873
	12.192	-129		12.192	-118		12.192	647		12.192	1143
	12.2027	-128		12.2027	-116		12.2027	588		12.2027	1424
	12.2133	-136		12.2133	-130		12.2133	556		12.2133	1691
	12.224	-133		12.224	-131		12.224	524		12.224	1890
	12.2347	-134		12.2347	-127		12.2347	511		12.2347	1998
	12.2453	-132		12.2453	-122		12.2453	485		12.2453	1991
	12.256	-131		12.256	-133		12.256	468		12.256	1883
	12.2667	-135		12.2667	-127		12.2667	456		12.2667	1699
	12.2773	-128		12.2773	-131		12.2773	436		12.2773	1464
	12.288	-124		12.288	-124		12.288	422		12.288	1214
	12.2987	-136		12.2987	-131		12.2987	413		12.2987	979
	12.3093	-137		12.3093	-126		12.3093	403		12.3093	781
	12.32	-143		12.32	-134		12.32	394		12.32	627
	12.3307	-144		12.3307	-136		12.3307	396		12.3307	504
	12.3413	-139		12.3413	-135		12.3413	389		12.3413	428
	12.352	-136		12.352	-130		12.352	380		12.352	378
	12.3627	-133		12.3627	-133		12.3627	376		12.3627	359
	12.3733	-135		12.3733	-139		12.3733	383		12.3733	366
	12.384	-136		12.384	-137		12.384	404		12.384	383
	12.3947	-138		12.3947	-140		12.3947	443		12.3947	414
	12.4053	-136		12.4053	-135		12.4053	503		12.4053	454
	12.416	-140		12.416	-142		12.416	614		12.416	493
	12.4267	-139		12.4267	-133		12.4267	771		12.4267	517
	12.4373	-147		12.4373	-134		12.4373	990		12.4373	532
	12.448	-144		12.448	-138		12.448	1262		12.448	540
	12.4587	-141		12.4587	-137		12.4587	1577		12.4587	536
	12.4693	-136		12.4693	-134		12.4693	1897		12.4693	517
	12.48	-138		12.48	-140		12.48	2163		12.48	487
	12.4907	-139		12.4907	-137		12.4907	2343		12.4907	450
	12.5013	-130		12.5013	-144		12.5013	2421		12.5013	416
	12.512	-137		12.512	-141		12.512	2381		12.512	376
	12.5227	-129		12.5227	-145		12.5227	2234		12.5227	344
	12.5333	-123		12.5333	-146		12.5333	2013		12.5333	309
	12.544	-131		12.544	-143		12.544	1741		12.544	286
	12.5547	-139		12.5547	-147		12.5547	1479		12.5547	280
	12.5653	-134		12.5653	-139		12.5653	1229		12.5653	270
	12.576	-135		12.576	-144		12.576	1023		12.576	276
	12.5867	-139		12.5867	-142		12.5867	861		12.5867	297
	12.5973	-136		12.5973	-151		12.5973	750		12.5973	318
	12.608	-138		12.608	-149		12.608	681		12.608	348
	12.6187	-137		12.6187	-151		12.6187	639		12.6187	384
	12.6293	-133		12.6293	-159		12.6293	623		12.6293	413
	12.64	-138		12.64	-159		12.64	623		12.64	427
	12.6507	-142		12.6507	-158		12.6507	639		12.6507	423
	12.6613	-146		12.6613	-152		12.6613	636		12.6613	418
	12.672	-142		12.672	-147		12.672	631		12.672	403
	12.6827	-138		12.6827	-148		12.6827	606		12.6827	373
	12.6933	-143		12.6933	-150		12.6933	577		12.6933	349
	12.704	-141		12.704	-151		12.704	542		12.704	329
	12.7147	-138		12.7147	-155		12.7147	506		12.7147	297
	12.7253	-140		12.7253	-149		12.7253	473		12.7253	292
	12.736	-148		12.736	-159		12.736	439		12.736	286
	12.7467	-145		12.7467	-158		12.7467	402		12.7467	278
	12.7573	-141		12.7573	-157		12.7573	375		12.7573	277
	12.768	-139		12.768	-158		12.768	358		12.768	274
	12.7787	-136		12.7787	-158		12.7787	343		12.7787	264
	12.7893	-140		12.7893	-164		12.7893	345		12.7893	261
	12.8	-138		12.8	-163		12.8	351		12.8	256
	12.8107	-143		12.8107	-152		12.8107	361		12.8107	252
	12.8213	-147		12.8213	-162		12.8213	384		12.8213	247
	12.832	-143		12.832	-163		12.832	415		12.832	247
	12.8427	-140		12.8427	-161		12.8427	439		12.8427	248
	12.8533	-140		12.8533	-154		12.8533	477		12.8533	237
	12.864	-136		12.864	-156		12.864	500		12.864	228
	12.8747	-131		12.8747	-154		12.8747	519		12.8747	229
	12.8853	-130		12.8853	-152		12.8853	524		12.8853	225
	12.896	-124		12.896	-143		12.896	525		12.896	227
	12.9067	-123		12.9067	-143		12.9067	518		12.9067	227
	12.9173	-116		12.9173	-137		12.9173	503		12.9173	214
	12.928	-121		12.928	-129		12.928	470		12.928	222
	12.9387	-114		12.9387	-130		12.9387	445		12.9387	225
	12.9493	-115		12.9493	-126		12.9493	434		12.9493	240
	12.96	-121		12.96	-123		12.96	408		12.96	259
	12.9707	-122		12.9707	-128		12.9707	403		12.9707	273
	12.9813	-128		12.9813	-131		12.9813	393		12.9813	288
	12.992	-122		12.992	-141		12.992	379		12.992	311
	13.0027	-127		13.0027	-137		13.0027	365		13.0027	327
	13.0133	-129		13.0133	-142		13.0133	354		13.0133	340
	13.024	-140		13.024	-150		13.024	355		13.024	349
	13.0347	-129		13.0347	-154		13.0347	348		13.0347	355
	13.0453	-131		13.0453	-157		13.0453	341		13.0453	350
	13.056	-138		13.056	-161		13.056	336		13.056	334
	13.0667	-140		13.0667	-164		13.0667	331		13.0667	323
	13.0773	-144		13.0773	-166		13.0773	323		13.0773	309
	13.088	-136		13.088	-160		13.088	326		13.088	292
	13.0987	-144		13.0987	-166		13.0987	326		13.0987	287
	13.1093	-144		13.1093	-168		13.1093	319		13.1093	277
	13.12	-147		13.12	-164		13.12	323		13.12	271
	13.1307	-150		13.1307	-167		13.1307	328		13.1307	269
	13.1413	-145		13.1413	-166		13.1413	327		13.1413	266
	13.152	-139		13.152	-157		13.152	320		13.152	280
	13.1627	-141		13.1627	-148		13.1627	315		13.1627	287
	13.1733	-142		13.1733	-159		13.1733	313		13.1733	292
	13.184	-133		13.184	-158		13.184	315		13.184	297
	13.1947	-143		13.1947	-160		13.1947	310		13.1947	300
	13.2053	-145		13.2053	-156		13.2053	306		13.2053	291
	13.216	-140		13.216	-160		13.216	308		13.216	282
	13.2267	-137		13.2267	-153		13.2267	309		13.2267	268
	13.2373	-139		13.2373	-151		13.2373	315		13.2373	259
	13.248	-139		13.248	-156		13.248	321		13.248	249
	13.2587	-135		13.2587	-158		13.2587	337		13.2587	245
	13.2693	-141		13.2693	-162		13.2693	348		13.2693	229
	13.28	-138		13.28	-164		13.28	359		13.28	215
	13.2907	-140		13.2907	-166		13.2907	387		13.2907	216
	13.3013	-146		13.3013	-170		13.3013	410		13.3013	209
	13.312	-142		13.312	-172		13.312	431		13.312	213
	13.3227	-149		13.3227	-167		13.3227	441		13.3227	218
	13.3333	-146		13.3333	-174		13.3333	454		13.3333	219
	13.344	-142		13.344	-173		13.344	448		13.344	222
	13.3547	-145		13.3547	-172		13.3547	440		13.3547	216
	13.3653	-154		13.3653	-180		13.3653	432		13.3653	213
	13.376	-141		13.376	-185		13.376	417		13.376	212
	13.3867	-141		13.3867	-181		13.3867	405		13.3867	203
	13.3973	-135		13.3973	-174		13.3973	391		13.3973	207
	13.408	-144		13.408	-183		13.408	385		13.408	201
	13.4187	-140		13.4187	-176		13.4187	389		13.4187	212
	13.4293	-148		13.4293	-177		13.4293	389		13.4293	207
	13.44	-144		13.44	-183		13.44	398		13.44	206
	13.4507	-151		13.4507	-185		13.4507	397		13.4507	205
	13.4613	-148		13.4613	-184		13.4613	407		13.4613	210
	13.472	-152		13.472	-188		13.472	401		13.472	204
	13.4827	-149		13.4827	-186		13.4827	383		13.4827	205
	13.4933	-147		13.4933	-187		13.4933	378		13.4933	209
	13.504	-146		13.504	-182		13.504	361		13.504	211
	13.5147	-146		13.5147	-180		13.5147	358		13.5147	208
	13.5253	-148		13.5253	-184		13.5253	343		13.5253	206
	13.536	-149		13.536	-183		13.536	333		13.536	197
	13.5467	-137		13.5467	-175		13.5467	327		13.5467	202
	13.5573	-142		13.5573	-181		13.5573	323		13.5573	200
	13.568	-141		13.568	-176		13.568	309		13.568	206
	13.5787	-139		13.5787	-180		13.5787	308		13.5787	219
	13.5893	-140		13.5893	-172		13.5893	311		13.5893	232
	13.6	-134		13.6	-170		13.6	315		13.6	260
	13.6107	-132		13.6107	-173		13.6107	315		13.6107	288
	13.6213	-133		13.6213	-172		13.6213	314		13.6213	328
	13.632	-145		13.632	-170		13.632	313		13.632	376
	13.6427	-143		13.6427	-166		13.6427	312		13.6427	414
	13.6533	-146		13.6533	-177		13.6533	313		13.6533	449
	13.664	-142		13.664	-180		13.664	314		13.664	469
	13.6747	-140		13.6747	-182		13.6747	310		13.6747	468
	13.6853	-146		13.6853	-185		13.6853	297		13.6853	452
	13.696	-152		13.696	-194		13.696	299		13.696	427
	13.7067	-148		13.7067	-195		13.7067	295		13.7067	393
	13.7173	-150		13.7173	-198		13.7173	294		13.7173	361
	13.728	-149		13.728	-196		13.728	297		13.728	329
	13.7387	-150		13.7387	-201		13.7387	298		13.7387	290
	13.7493	-153		13.7493	-208		13.7493	291		13.7493	267
	13.76	-152		13.76	-202		13.76	292		13.76	256
	13.7707	-147		13.7707	-204		13.7707	293		13.7707	254
	13.7813	-154		13.7813	-211		13.7813	295		13.7813	270
	13.792	-168		13.792	-212		13.792	295		13.792	325
	13.8027	-163		13.8027	-207		13.8027	286		13.8027	472
	13.8133	-167		13.8133	-207		13.8133	288		13.8133	892
	13.824	-162		13.824	-201		13.824	289		13.824	1901
	13.8347	-164		13.8347	-207		13.8347	290		13.8347	4195
	13.8453	-169		13.8453	-198		13.8453	288		13.8453	9019
	13.856	-164		13.856	-195		13.856	290		13.856	18354
	13.8667	-162		13.8667	-190		13.8667	302		13.8667	34865
	13.8773	-164		13.8773	-187		13.8773	303		13.8773	61513
	13.888	-166		13.888	-181		13.888	320		13.888	100551
	13.8987	-166		13.8987	-180		13.8987	346		13.8987	152171
	13.9093	-159		13.9093	-179		13.9093	364		13.9093	213218
	13.92	-161		13.92	-185		13.92	380		13.92	276957
	13.9307	-163		13.9307	-194		13.9307	401		13.9307	334309
	13.9413	-163		13.9413	-190		13.9413	409		13.9413	376244
	13.952	-169		13.952	-195		13.952	411		13.952	396213
	13.9627	-169		13.9627	-203		13.9627	410		13.9627	391916
	13.9733	-170		13.9733	-209		13.9733	401		13.9733	365445
	13.984	-166		13.984	-209		13.984	380		13.984	322359
	13.9947	-173		13.9947	-218		13.9947	355		13.9947	270021
	14.0053	-177		14.0053	-213		14.0053	344		14.0053	215768
	14.016	-175		14.016	-211		14.016	317		14.016	165311
	14.0267	-172		14.0267	-222		14.0267	314		14.0267	122275
	14.0373	-172		14.0373	-217		14.0373	322		14.0373	88040
	14.048	-171		14.048	-220		14.048	365		14.048	62423
	14.0587	-181		14.0587	-218		14.0587	481		14.0587	44215
	14.0693	-178		14.0693	-220		14.0693	765		14.0693	31790
	14.08	-173		14.08	-226		14.08	1392		14.08	23551
	14.0907	-170		14.0907	-226		14.0907	2701		14.0907	18193
	14.1013	-176		14.1013	-230		14.1013	5123		14.1013	14679
	14.112	-177		14.112	-228		14.112	9335		14.112	12321
	14.1227	-183		14.1227	-223		14.1227	15999		14.1227	10678
	14.1333	-174		14.1333	-223		14.1333	25667		14.1333	9489
	14.144	-178		14.144	-220		14.144	38439		14.144	8620
	14.1547	-176		14.1547	-217		14.1547	53749		14.1547	7993
	14.1653	-178		14.1653	-225		14.1653	70239		14.1653	7589
	14.176	-184		14.176	-220		14.176	85881		14.176	7407
	14.1867	-178		14.1867	-227		14.1867	98475		14.1867	7408
	14.1973	-177		14.1973	-232		14.1973	106130		14.1973	7546
	14.208	-178		14.208	-235		14.208	107768		14.208	7728
	14.2187	-180		14.2187	-240		14.2187	103395		14.2187	7857
	14.2293	-176		14.2293	-239		14.2293	94041		14.2293	7837
	14.24	-187		14.24	-238		14.24	81370		14.24	7599
	14.2507	-195		14.2507	-235		14.2507	67287		14.2507	7138
	14.2613	-193		14.2613	-237		14.2613	53494		14.2613	6485
	14.272	-186		14.272	-244		14.272	41195		14.272	5717
	14.2827	-190		14.2827	-245		14.2827	30990		14.2827	4922
	14.2933	-188		14.2933	-240		14.2933	23024		14.2933	4156
	14.304	-190		14.304	-245		14.304	17095		14.304	3481
	14.3147	-195		14.3147	-245		14.3147	12836		14.3147	2923
	14.3253	-191		14.3253	-249		14.3253	9830		14.3253	2468
	14.336	-195		14.336	-244		14.336	7729		14.336	2110
	14.3467	-205		14.3467	-248		14.3467	6259		14.3467	1836
	14.3573	-200		14.3573	-238		14.3573	5190		14.3573	1625
	14.368	-199		14.368	-244		14.368	4422		14.368	1459
	14.3787	-200		14.3787	-253		14.3787	3847		14.3787	1331
	14.3893	-189		14.3893	-264		14.3893	3402		14.3893	1223
	14.4	-196		14.4	-256		14.4	3047		14.4	1134
	14.4107	-197		14.4107	-259		14.4107	2758		14.4107	1054
	14.4213	-198		14.4213	-260		14.4213	2518		14.4213	1000
	14.432	-206		14.432	-252		14.432	2331		14.432	953
	14.4427	-199		14.4427	-260		14.4427	2187		14.4427	938
	14.4533	-204		14.4533	-262		14.4533	2111		14.4533	954
	14.464	-202		14.464	-260		14.464	2128		14.464	1005
	14.4747	-207		14.4747	-265		14.4747	2264		14.4747	1106
	14.4853	-202		14.4853	-265		14.4853	2534		14.4853	1271
	14.496	-207		14.496	-267		14.496	2963		14.496	1465
	14.5067	-217		14.5067	-267		14.5067	3513		14.5067	1677
	14.5173	-215		14.5173	-265		14.5173	4124		14.5173	1858
	14.528	-215		14.528	-263		14.528	4704		14.528	1994
	14.5387	-209		14.5387	-269		14.5387	5151		14.5387	2059
	14.5493	-216		14.5493	-268		14.5493	5386		14.5493	2033
	14.56	-214		14.56	-265		14.56	5371		14.56	1932
	14.5707	-220		14.5707	-265		14.5707	5092		14.5707	1768
	14.5813	-223		14.5813	-259		14.5813	4608		14.5813	1580
	14.592	-216		14.592	-266		14.592	4005		14.592	1378
	14.6027	-213		14.6027	-267		14.6027	3361		14.6027	1189
	14.6133	-219		14.6133	-263		14.6133	2763		14.6133	1005
	14.624	-220		14.624	-267		14.624	2246		14.624	854
	14.6347	-223		14.6347	-269		14.6347	1838		14.6347	734
	14.6453	-226		14.6453	-270		14.6453	1531		14.6453	630
	14.656	-222		14.656	-272		14.656	1321		14.656	557
	14.6667	-218		14.6667	-282		14.6667	1182		14.6667	498
	14.6773	-220		14.6773	-284		14.6773	1080		14.6773	450
	14.688	-220		14.688	-287		14.688	1022		14.688	411
	14.6987	-225		14.6987	-282		14.6987	994		14.6987	382
	14.7093	-232		14.7093	-286		14.7093	984		14.7093	371
	14.72	-230		14.72	-277		14.72	1013		14.72	364
	14.7307	-229		14.7307	-281		14.7307	1066		14.7307	347
	14.7413	-220		14.7413	-292		14.7413	1164		14.7413	339
	14.752	-221		14.752	-297		14.752	1296		14.752	327
	14.7627	-233		14.7627	-293		14.7627	1451		14.7627	323
	14.7733	-235		14.7733	-292		14.7733	1600		14.7733	310
	14.784	-242		14.784	-291		14.784	1711		14.784	305
	14.7947	-243		14.7947	-289		14.7947	1763		14.7947	299
	14.8053	-241		14.8053	-286		14.8053	1740		14.8053	292
	14.816	-241		14.816	-294		14.816	1645		14.816	279
	14.8267	-240		14.8267	-294		14.8267	1496		14.8267	278
	14.8373	-244		14.8373	-298		14.8373	1296		14.8373	275
	14.848	-240		14.848	-298		14.848	1106		14.848	272
	14.8587	-243		14.8587	-296		14.8587	919		14.8587	265
	14.8693	-244		14.8693	-299		14.8693	757		14.8693	269
	14.88	-243		14.88	-296		14.88	623		14.88	251
	14.8907	-234		14.8907	-298		14.8907	536		14.8907	240
	14.9013	-236		14.9013	-297		14.9013	460		14.9013	240
	14.912	-236		14.912	-295		14.912	408		14.912	234
	14.9227	-237		14.9227	-303		14.9227	369		14.9227	229
	14.9333	-242		14.9333	-304		14.9333	351		14.9333	222
	14.944	-239		14.944	-304		14.944	338		14.944	217
	14.9547	-243		14.9547	-303		14.9547	344		14.9547	208
	14.9653	-245		14.9653	-306		14.9653	337		14.9653	205
	14.976	-249		14.976	-314		14.976	326		14.976	209
	14.9867	-255		14.9867	-308		14.9867	318		14.9867	209
	14.9973	-255		14.9973	-304		14.9973	323		14.9973	207
	15.008	-248		15.008	-301		15.008	318		15.008	204
	15.0187	-249		15.0187	-308		15.0187	317		15.0187	206
	15.0293	-246		15.0293	-298		15.0293	317		15.0293	211
	15.04	-241		15.04	-305		15.04	310		15.04	205
	15.0507	-248		15.0507	-312		15.0507	314		15.0507	202
	15.0613	-253		15.0613	-311		15.0613	317		15.0613	198
	15.072	-244		15.072	-304		15.072	313		15.072	201
	15.0827	-250		15.0827	-315		15.0827	314		15.0827	199
	15.0933	-252		15.0933	-314		15.0933	318		15.0933	201
	15.104	-250		15.104	-320		15.104	319		15.104	197
	15.1147	-254		15.1147	-309		15.1147	309		15.1147	197
	15.1253	-254		15.1253	-310		15.1253	299		15.1253	203
	15.136	-259		15.136	-314		15.136	286		15.136	214
	15.1467	-251		15.1467	-312		15.1467	282		15.1467	205
	15.1573	-259		15.1573	-317		15.1573	276		15.1573	216
	15.168	-258		15.168	-316		15.168	263		15.168	220
	15.1787	-260		15.1787	-317		15.1787	257		15.1787	226
	15.1893	-253		15.1893	-319		15.1893	246		15.1893	222
	15.2	-259		15.2	-323		15.2	248		15.2	233
	15.2107	-257		15.2107	-316		15.2107	237		15.2107	237
	15.2213	-260		15.2213	-321		15.2213	231		15.2213	228
	15.232	-260		15.232	-312		15.232	228		15.232	229
	15.2427	-267		15.2427	-316		15.2427	218		15.2427	229
	15.2533	-272		15.2533	-311		15.2533	212		15.2533	223
	15.264	-261		15.264	-311		15.264	209		15.264	213
	15.2747	-273		15.2747	-310		15.2747	200		15.2747	207
	15.2853	-269		15.2853	-304		15.2853	197		15.2853	203
	15.296	-264		15.296	-299		15.296	199		15.296	205
	15.3067	-275		15.3067	-306		15.3067	191		15.3067	214
	15.3173	-276		15.3173	-315		15.3173	195		15.3173	212
	15.328	-270		15.328	-317		15.328	194		15.328	219
	15.3387	-276		15.3387	-327		15.3387	187		15.3387	235
	15.3493	-284		15.3493	-335		15.3493	179		15.3493	240
	15.36	-278		15.36	-330		15.36	178		15.36	265
	15.3707	-284		15.3707	-335		15.3707	181		15.3707	285
	15.3813	-275		15.3813	-340		15.3813	188		15.3813	320
	15.392	-278		15.392	-335		15.392	180		15.392	355
	15.4027	-281		15.4027	-338		15.4027	177		15.4027	406
	15.4133	-282		15.4133	-335		15.4133	185		15.4133	462
	15.424	-289		15.424	-341		15.424	188		15.424	512
	15.4347	-286		15.4347	-338		15.4347	188		15.4347	564
	15.4453	-288		15.4453	-342		15.4453	197		15.4453	621
	15.456	-286		15.456	-344		15.456	205		15.456	665
	15.4667	-276		15.4667	-340		15.4667	204		15.4667	700
	15.4773	-279		15.4773	-349		15.4773	211		15.4773	710
	15.488	-281		15.488	-345		15.488	207		15.488	699
	15.4987	-283		15.4987	-337		15.4987	211		15.4987	670
	15.5093	-292		15.5093	-340		15.5093	199		15.5093	621
	15.52	-293		15.52	-350		15.52	192		15.52	561
	15.5307	-289		15.5307	-353		15.5307	192		15.5307	502
	15.5413	-288		15.5413	-348		15.5413	193		15.5413	438
	15.552	-292		15.552	-347		15.552	189		15.552	375
	15.5627	-289		15.5627	-351		15.5627	195		15.5627	329
	15.5733	-287		15.5733	-343		15.5733	202		15.5733	288
	15.584	-282		15.584	-349		15.584	207		15.584	268
	15.5947	-279		15.5947	-350		15.5947	218		15.5947	249
	15.6053	-287		15.6053	-356		15.6053	233		15.6053	233
	15.616	-291		15.616	-356		15.616	249		15.616	215
	15.6267	-291		15.6267	-353		15.6267	273		15.6267	214
	15.6373	-283		15.6373	-358		15.6373	294		15.6373	216
	15.648	-295		15.648	-362		15.648	320		15.648	207
	15.6587	-301		15.6587	-370		15.6587	343		15.6587	201
	15.6693	-297		15.6693	-366		15.6693	362		15.6693	202
	15.68	-301		15.68	-363		15.68	385		15.68	214
	15.6907	-298		15.6907	-364		15.6907	398		15.6907	222
	15.7013	-295		15.7013	-374		15.7013	407		15.7013	249
	15.712	-292		15.712	-367		15.712	405		15.712	297
	15.7227	-294		15.7227	-371		15.7227	402		15.7227	367
	15.7333	-299		15.7333	-370		15.7333	382		15.7333	480
	15.744	-299		15.744	-364		15.744	372		15.744	607
	15.7547	-298		15.7547	-376		15.7547	345		15.7547	757
	15.7653	-295		15.7653	-375		15.7653	323		15.7653	916
	15.776	-300		15.776	-375		15.776	308		15.776	1059
	15.7867	-306		15.7867	-376		15.7867	288		15.7867	1166
	15.7973	-300		15.7973	-380		15.7973	266		15.7973	1216
	15.808	-300		15.808	-381		15.808	261		15.808	1217
	15.8187	-310		15.8187	-385		15.8187	243		15.8187	1177
	15.8293	-311		15.8293	-386		15.8293	228		15.8293	1129
	15.84	-312		15.84	-383		15.84	209		15.84	1102
	15.8507	-308		15.8507	-383		15.8507	199		15.8507	1133
	15.8613	-309		15.8613	-389		15.8613	186		15.8613	1248
	15.872	-307		15.872	-386		15.872	185		15.872	1443
	15.8827	-301		15.8827	-387		15.8827	178		15.8827	1714
	15.8933	-312		15.8933	-392		15.8933	171		15.8933	2027
	15.904	-316		15.904	-389		15.904	170		15.904	2325
	15.9147	-318		15.9147	-396		15.9147	156		15.9147	2549
	15.9253	-318		15.9253	-392		15.9253	151		15.9253	2690
	15.936	-307		15.936	-393		15.936	145		15.936	2731
	15.9467	-310		15.9467	-395		15.9467	153		15.9467	2716
	15.9573	-311		15.9573	-395		15.9573	150		15.9573	2715
	15.968	-307		15.968	-400		15.968	159		15.968	2781
	15.9787	-313		15.9787	-399		15.9787	165		15.9787	2973
	15.9893	-311		15.9893	-393		15.9893	177		15.9893	3284
	16	-319		16	-397		16	201		16	3686
	16.0107	-328		16.0107	-398		16.0107	217		16.0107	4086
	16.0213	-316		16.0213	-399		16.0213	246		16.0213	4408
	16.032	-321		16.032	-404		16.032	264		16.032	4566
	16.0427	-315		16.0427	-405		16.0427	292		16.0427	4524
	16.0533	-320		16.0533	-403		16.0533	320		16.0533	4266
	16.064	-323		16.064	-407		16.064	331		16.064	3884
	16.0747	-322		16.0747	-398		16.0747	337		16.0747	3444
	16.0853	-320		16.0853	-401		16.0853	336		16.0853	3086
	16.096	-315		16.096	-402		16.096	329		16.096	3092
	16.1067	-317		16.1067	-402		16.1067	342		16.1067	3907
	16.1173	-320		16.1173	-401		16.1173	366		16.1173	6380
	16.128	-323		16.128	-405		16.128	418		16.128	11965
	16.1387	-335		16.1387	-402		16.1387	536		16.1387	23018
	16.1493	-332		16.1493	-402		16.1493	720		16.1493	42795
	16.16	-321		16.16	-410		16.16	970		16.16	75045
	16.1707	-329		16.1707	-407		16.1707	1278		16.1707	123049
	16.1813	-332		16.1813	-411		16.1813	1626		16.1813	188129
	16.192	-334		16.192	-414		16.192	1966		16.192	267741
	16.2027	-330		16.2027	-413		16.2027	2310		16.2027	354813
	16.2133	-332		16.2133	-417		16.2133	2619		16.2133	438604
	16.224	-341		16.224	-420		16.224	2951		16.224	507371
	16.2347	-346		16.2347	-417		16.2347	3359		16.2347	551175
	16.2453	-344		16.2453	-421		16.2453	3942		16.2453	564467
	16.256	-349		16.256	-421		16.256	4752		16.256	546668
	16.2667	-344		16.2667	-426		16.2667	5824		16.2667	501929
	16.2773	-345		16.2773	-426		16.2773	7092		16.2773	438050
	16.288	-345		16.288	-431		16.288	8446		16.288	364444
	16.2987	-344		16.2987	-428		16.2987	9700		16.2987	290123
	16.3093	-358		16.3093	-430		16.3093	10645		16.3093	222097
	16.32	-352		16.32	-433		16.32	11110		16.32	164520
	16.3307	-353		16.3307	-432		16.3307	11036		16.3307	118961
	16.3413	-352		16.3413	-425		16.3413	10430		16.3413	84883
	16.352	-349		16.352	-428		16.352	9402		16.352	60600
	16.3627	-350		16.3627	-437		16.3627	8197		16.3627	43975
	16.3733	-351		16.3733	-438		16.3733	7122		16.3733	32925
	16.384	-352		16.384	-432		16.384	6622		16.384	25702
	16.3947	-361		16.3947	-433		16.3947	7402		16.3947	20954
	16.4053	-354		16.4053	-435		16.4053	10601		16.4053	17780
	16.416	-354		16.416	-434		16.416	18036		16.416	15557
	16.4267	-349		16.4267	-434		16.4267	32370		16.4267	13911
	16.4373	-352		16.4373	-434		16.4373	56948		16.4373	12627
	16.448	-356		16.448	-442		16.448	95351		16.448	11570
	16.4587	-361		16.4587	-438		16.4587	150239		16.4587	10662
	16.4693	-358		16.4693	-439		16.4693	221934		16.4693	9874
	16.48	-365		16.48	-443		16.48	307178		16.48	9157
	16.4907	-364		16.4907	-444		16.4907	398735		16.4907	8505
	16.5013	-366		16.5013	-445		16.5013	486274		16.5013	7905
	16.512	-370		16.512	-450		16.512	559023		16.512	7369
	16.5227	-372		16.5227	-451		16.5227	607911		16.5227	6876
	16.5333	-372		16.5333	-453		16.5333	627422		16.5333	6407
	16.544	-364		16.544	-449		16.544	616084		16.544	5977
	16.5547	-357		16.5547	-449		16.5547	576526		16.5547	5576
	16.5653	-367		16.5653	-451		16.5653	514837		16.5653	5214
	16.576	-369		16.576	-452		16.576	439429		16.576	4866
	16.5867	-377		16.5867	-459		16.5867	359567		16.5867	4548
	16.5973	-368		16.5973	-461		16.5973	283318		16.5973	4246
	16.608	-371		16.608	-457		16.608	216306		16.608	3963
	16.6187	-373		16.6187	-462		16.6187	161325		16.6187	3704
	16.6293	-376		16.6293	-461		16.6293	118744		16.6293	3465
	16.64	-379		16.64	-460		16.64	87333		16.64	3238
	16.6507	-375		16.6507	-462		16.6507	64968		16.6507	3030
	16.6613	-385		16.6613	-466		16.6613	49437		16.6613	2840
	16.672	-387		16.672	-465		16.672	38752		16.672	2666
	16.6827	-389		16.6827	-464		16.6827	31369		16.6827	2503
	16.6933	-380		16.6933	-471		16.6933	26170		16.6933	2371
	16.704	-381		16.704	-472		16.704	22368		16.704	2251
	16.7147	-381		16.7147	-476		16.7147	19487		16.7147	2156
	16.7253	-390		16.7253	-471		16.7253	17231		16.7253	2084
	16.736	-388		16.736	-476		16.736	15388		16.736	2026
	16.7467	-393		16.7467	-470		16.7467	13871		16.7467	1992
	16.7573	-395		16.7573	-473		16.7573	12575		16.7573	1951
	16.768	-395		16.768	-474		16.768	11463		16.768	1922
	16.7787	-389		16.7787	-477		16.7787	10501		16.7787	1873
	16.7893	-388		16.7893	-484		16.7893	9651		16.7893	1814
	16.8	-394		16.8	-483		16.8	8889		16.8	1720
	16.8107	-395		16.8107	-482		16.8107	8209		16.8107	1625
	16.8213	-399		16.8213	-485		16.8213	7597		16.8213	1508
	16.832	-400		16.832	-496		16.832	7030		16.832	1389
	16.8427	-395		16.8427	-491		16.8427	6523		16.8427	1280
	16.8533	-394		16.8533	-486		16.8533	6055		16.8533	1188
	16.864	-391		16.864	-493		16.864	5639		16.864	1103
	16.8747	-400		16.8747	-496		16.8747	5240		16.8747	1035
	16.8853	-399		16.8853	-507		16.8853	4890		16.8853	993
	16.896	-399		16.896	-508		16.896	4551		16.896	960
	16.9067	-403		16.9067	-511		16.9067	4238		16.9067	956
	16.9173	-407		16.9173	-508		16.9173	3956		16.9173	952
	16.928	-405		16.928	-515		16.928	3683		16.928	957
	16.9387	-408		16.9387	-510		16.9387	3415		16.9387	957
	16.9493	-410		16.9493	-517		16.9493	3165		16.9493	941
	16.96	-418		16.96	-514		16.96	2923		16.96	912
	16.9707	-410		16.9707	-523		16.9707	2698		16.9707	879
	16.9813	-415		16.9813	-517		16.9813	2486		16.9813	832
	16.992	-415		16.992	-526		16.992	2301		16.992	774
	17.0027	-415		17.0027	-522		17.0027	2130		17.0027	721
	17.0133	-413		17.0133	-515		17.0133	1975		17.0133	667
	17.024	-416		17.024	-516		17.024	1841		17.024	623
	17.0347	-418		17.0347	-531		17.0347	1705		17.0347	589
	17.0453	-424		17.0453	-528		17.0453	1598		17.0453	558
	17.056	-420		17.056	-534		17.056	1486		17.056	541
	17.0667	-422		17.0667	-531		17.0667	1377		17.0667	539
	17.0773	-421		17.0773	-526		17.0773	1277		17.0773	552
	17.088	-418		17.088	-533		17.088	1182		17.088	566
	17.0987	-427		17.0987	-540		17.0987	1107		17.0987	587
	17.1093	-426		17.1093	-545		17.1093	1035		17.1093	604
	17.12	-421		17.12	-531		17.12	965		17.12	618
	17.1307	-426		17.1307	-533		17.1307	905		17.1307	626
	17.1413	-429		17.1413	-546		17.1413	867		17.1413	631
	17.152	-430		17.152	-542		17.152	833		17.152	637
	17.1627	-432		17.1627	-535		17.1627	810		17.1627	658
	17.1733	-425		17.1733	-540		17.1733	802		17.1733	705
	17.184	-429		17.184	-544		17.184	804		17.184	778
	17.1947	-437		17.1947	-552		17.1947	801		17.1947	877
	17.2053	-435		17.2053	-552		17.2053	816		17.2053	994
	17.216	-441		17.216	-557		17.216	822		17.216	1096
	17.2267	-437		17.2267	-559		17.2267	814		17.2267	1188
	17.2373	-438		17.2373	-561		17.2373	807		17.2373	1232
	17.248	-442		17.248	-564		17.248	781		17.248	1235
	17.2587	-441		17.2587	-568		17.2587	729		17.2587	1184
	17.2693	-440		17.2693	-568		17.2693	690		17.2693	1084
	17.28	-442		17.28	-577		17.28	641		17.28	951
	17.2907	-444		17.2907	-573		17.2907	582		17.2907	827
	17.3013	-452		17.3013	-581		17.3013	525		17.3013	705
	17.312	-445		17.312	-583		17.312	469		17.312	588
	17.3227	-446		17.3227	-584		17.3227	417		17.3227	498
	17.3333	-455		17.3333	-584		17.3333	377		17.3333	435
	17.344	-448		17.344	-576		17.344	331		17.344	377
	17.3547	-455		17.3547	-580		17.3547	300		17.3547	339
	17.3653	-461		17.3653	-588		17.3653	277		17.3653	313
	17.376	-461		17.376	-594		17.376	253		17.376	300
	17.3867	-461		17.3867	-591		17.3867	233		17.3867	282
	17.3973	-468		17.3973	-588		17.3973	214		17.3973	269
	17.408	-459		17.408	-586		17.408	200		17.408	263
	17.4187	-458		17.4187	-587		17.4187	190		17.4187	265
	17.4293	-461		17.4293	-605		17.4293	181		17.4293	257
	17.44	-463		17.44	-601		17.44	181		17.44	258
	17.4507	-471		17.4507	-600		17.4507	178		17.4507	261
	17.4613	-469		17.4613	-601		17.4613	185		17.4613	253
	17.472	-470		17.472	-605		17.472	203		17.472	250
	17.4827	-469		17.4827	-604		17.4827	243		17.4827	240
	17.4933	-471		17.4933	-612		17.4933	304		17.4933	236
	17.504	-474		17.504	-615		17.504	414		17.504	230
	17.5147	-485		17.5147	-612		17.5147	528		17.5147	231
	17.5253	-482		17.5253	-615		17.5253	657		17.5253	233
	17.536	-480		17.536	-612		17.536	784		17.536	235
	17.5467	-475		17.5467	-620		17.5467	899		17.5467	235
	17.5573	-479		17.5573	-621		17.5573	972		17.5573	240
	17.568	-482		17.568	-624		17.568	1007		17.568	254
	17.5787	-484		17.5787	-628		17.5787	983		17.5787	270
	17.5893	-489		17.5893	-629		17.5893	912		17.5893	293
	17.6	-495		17.6	-619		17.6	815		17.6	337
	17.6107	-489		17.6107	-629		17.6107	695		17.6107	401
	17.6213	-501		17.6213	-632		17.6213	579		17.6213	473
	17.632	-495		17.632	-634		17.632	461		17.632	566
	17.6427	-496		17.6427	-627		17.6427	365		17.6427	662
	17.6533	-501		17.6533	-628		17.6533	290		17.6533	759
	17.664	-496		17.664	-637		17.664	235		17.664	833
	17.6747	-496		17.6747	-632		17.6747	191		17.6747	879
	17.6853	-499		17.6853	-640		17.6853	154		17.6853	894
	17.696	-503		17.696	-636		17.696	144		17.696	880
	17.7067	-507		17.7067	-640		17.7067	123		17.7067	828
	17.7173	-505		17.7173	-637		17.7173	112		17.7173	767
	17.728	-509		17.728	-644		17.728	105		17.728	681
	17.7387	-508		17.7387	-654		17.7387	104		17.7387	587
	17.7493	-510		17.7493	-652		17.7493	111		17.7493	501
	17.76	-508		17.76	-648		17.76	104		17.76	429
	17.7707	-510		17.7707	-649		17.7707	100		17.7707	364
	17.7813	-509		17.7813	-651		17.7813	103		17.7813	334
	17.792	-519		17.792	-657		17.792	97		17.792	296
	17.8027	-524		17.8027	-662		17.8027	105		17.8027	269
	17.8133	-521		17.8133	-662		17.8133	107		17.8133	255
	17.824	-523		17.824	-654		17.824	95		17.824	249
	17.8347	-523		17.8347	-662		17.8347	99		17.8347	236
	17.8453	-520		17.8453	-662		17.8453	115		17.8453	230
	17.856	-524		17.856	-667		17.856	129		17.856	225
	17.8667	-526		17.8667	-670		17.8667	180		17.8667	222
	17.8773	-530		17.8773	-667		17.8773	238		17.8773	223
	17.888	-525		17.888	-665		17.888	317		17.888	228
	17.8987	-537		17.8987	-669		17.8987	411		17.8987	224
	17.9093	-533		17.9093	-670		17.9093	512		17.9093	220
	17.92	-533		17.92	-686		17.92	613		17.92	225
	17.9307	-533		17.9307	-687		17.9307	704		17.9307	227
	17.9413	-536		17.9413	-684		17.9413	770		17.9413	223
	17.952	-534		17.952	-685		17.952	804		17.952	230
	17.9627	-545		17.9627	-696		17.9627	795		17.9627	234
	17.9733	-537		17.9733	-693		17.9733	761		17.9733	244
	17.984	-541		17.984	-694		17.984	699		17.984	268
	17.9947	-549		17.9947	-689		17.9947	601		17.9947	284
	18.0053	-546		18.0053	-692		18.0053	500		18.0053	323
	18.016	-550		18.016	-696		18.016	401		18.016	375
	18.0267	-541		18.0267	-697		18.0267	319		18.0267	475
	18.0373	-530		18.0373	-703		18.0373	261		18.0373	602
	18.048	-540		18.048	-702		18.048	209		18.048	794
	18.0587	-543		18.0587	-704		18.0587	162		18.0587	1021
	18.0693	-547		18.0693	-709		18.0693	131		18.0693	1286
	18.08	-536		18.08	-708		18.08	114		18.08	1559
	18.0907	-548		18.0907	-718		18.0907	98		18.0907	1793
	18.1013	-550		18.1013	-718		18.1013	86		18.1013	1968
	18.112	-556		18.112	-709		18.112	79		18.112	2060
	18.1227	-563		18.1227	-711		18.1227	77		18.1227	2055
	18.1333	-567		18.1333	-713		18.1333	67		18.1333	1965
	18.144	-563		18.144	-719		18.144	59		18.144	1804
	18.1547	-558		18.1547	-723		18.1547	57		18.1547	1608
	18.1653	-565		18.1653	-726		18.1653	53		18.1653	1416
	18.176	-568		18.176	-728		18.176	47		18.176	1252
	18.1867	-570		18.1867	-730		18.1867	45		18.1867	1109
	18.1973	-570		18.1973	-725		18.1973	38		18.1973	1016
	18.208	-563		18.208	-734		18.208	30		18.208	950
	18.2187	-576		18.2187	-737		18.2187	32		18.2187	905
	18.2293	-579		18.2293	-735		18.2293	27		18.2293	866
	18.24	-580		18.24	-734		18.24	32		18.24	823
	18.2507	-589		18.2507	-733		18.2507	37		18.2507	769
	18.2613	-584		18.2613	-737		18.2613	34		18.2613	703
	18.272	-584		18.272	-733		18.272	42		18.272	632
	18.2827	-595		18.2827	-738		18.2827	63		18.2827	560
	18.2933	-595		18.2933	-741		18.2933	79		18.2933	498
	18.304	-603		18.304	-747		18.304	117		18.304	434
	18.3147	-603		18.3147	-748		18.3147	195		18.3147	388
	18.3253	-598		18.3253	-746		18.3253	338		18.3253	355
	18.336	-600		18.336	-754		18.336	585		18.336	328
	18.3467	-605		18.3467	-761		18.3467	980		18.3467	300
	18.3573	-598		18.3573	-759		18.3573	1548		18.3573	287
	18.368	-603		18.368	-757		18.368	2326		18.368	276
	18.3787	-609		18.3787	-760		18.3787	3301		18.3787	265
	18.3893	-607		18.3893	-762		18.3893	4408		18.3893	256
	18.4	-604		18.4	-763		18.4	5555		18.4	259
	18.4107	-612		18.4107	-762		18.4107	6621		18.4107	254
	18.4213	-612		18.4213	-763		18.4213	7456		18.4213	246
	18.432	-624		18.432	-758		18.432	7949		18.432	238
	18.4427	-624		18.4427	-736		18.4427	8038		18.4427	245
	18.4533	-621		18.4533	-705		18.4533	7727		18.4533	251
	18.464	-624		18.464	-656		18.464	7073		18.464	248
	18.4747	-627		18.4747	-569		18.4747	6178		18.4747	263
	18.4853	-623		18.4853	-434		18.4853	5181		18.4853	277
	18.496	-622		18.496	-249		18.496	4190		18.496	289
	18.5067	-630		18.5067	-203		18.5067	3306		18.5067	323
	18.5173	-629		18.5173	-327		18.5173	2580		18.5173	363
	18.528	-626		18.528	-719		18.528	2043		18.528	423
	18.5387	-628		18.5387	-136		18.5387	1681		18.5387	497
	18.5493	-622		18.5493	-582		18.5493	1456		18.5493	578
	18.56	-628		18.56	-998		18.56	1331		18.56	677
	18.5707	-625		18.5707	-351		18.5707	1256		18.5707	788
	18.5813	-624		18.5813	-588		18.5813	1210		18.5813	898
	18.592	-621		18.592	-706		18.592	1155		18.592	1004
	18.6027	-619		18.6027	-674		18.6027	1079		18.6027	1096
	18.6133	-626		18.6133	-504		18.6133	964		18.6133	1169
	18.624	-635		18.624	-222		18.624	839		18.624	1195
	18.6347	-636		18.6347	-859		18.6347	708		18.6347	1195
	18.6453	-644		18.6453	-461		18.6453	586		18.6453	1156
	18.656	-643		18.656	-456		18.656	458		18.656	1085
	18.6667	-648		18.6667	-684		18.6667	351		18.6667	989
	18.6773	-649		18.6773	-345		18.6773	270		18.6773	876
	18.688	-659		18.688	-265		18.688	212		18.688	763
	18.6987	-660		18.6987	-144		18.6987	151		18.6987	661
	18.7093	-667		18.7093	-317		18.7093	110		18.7093	560
	18.72	-667		18.72	-447		18.72	89		18.72	491
	18.7307	-661		18.7307	-542		18.7307	63		18.7307	436
	18.7413	-663		18.7413	-608		18.7413	43		18.7413	381
	18.752	-670		18.752	-653		18.752	27		18.752	352
	18.7627	-677		18.7627	-685		18.7627	23		18.7627	327
	18.7733	-676		18.7733	-703		18.7733	12		18.7733	313
	18.784	-678		18.784	-724		18.784	7		18.784	313
	18.7947	-676		18.7947	-744		18.7947	1		18.7947	306
	18.8053	-677		18.8053	-758		18.8053	-4		18.8053	300
	18.816	-675		18.816	-765		18.816	-3		18.816	298
	18.8267	-682		18.8267	-774		18.8267	-8		18.8267	292
	18.8373	-689		18.8373	-786		18.8373	2		18.8373	285
	18.848	-687		18.848	-794		18.848	-6		18.848	284
	18.8587	-695		18.8587	-794		18.8587	10		18.8587	292
	18.8693	-692		18.8693	-802		18.8693	23		18.8693	289
	18.88	-696		18.88	-796		18.88	27		18.88	290
	18.8907	-697		18.8907	-803		18.8907	46		18.8907	297
	18.9013	-697		18.9013	-812		18.9013	50		18.9013	316
	18.912	-689		18.912	-813		18.912	52		18.912	345
	18.9227	-696		18.9227	-821		18.9227	60		18.9227	368
	18.9333	-698		18.9333	-814		18.9333	56		18.9333	407
	18.944	-695		18.944	-821		18.944	51		18.944	455
	18.9547	-694		18.9547	-827		18.9547	45		18.9547	523
	18.9653	-690		18.9653	-833		18.9653	43		18.9653	614
	18.976	-690		18.976	-831		18.976	38		18.976	738
	18.9867	-696		18.9867	-832		18.9867	45		18.9867	882
	18.9973	-703		18.9973	-838		18.9973	47		18.9973	1048
	19.008	-700		19.008	-847		19.008	50		19.008	1221
	19.0187	-703		19.0187	-853		19.0187	48		19.0187	1387
	19.0293	-703		19.0293	-852		19.0293	43		19.0293	1516
	19.04	-694		19.04	-860		19.04	29		19.04	1587
	19.0507	-709		19.0507	-869		19.0507	29		19.0507	1604
	19.0613	-696		19.0613	-872		19.0613	22		19.0613	1549
	19.072	-682		19.072	-870		19.072	16		19.072	1455
	19.0827	-671		19.0827	-869		19.0827	16		19.0827	1330
	19.0933	-657		19.0933	-872		19.0933	28		19.0933	1184
	19.104	-640		19.104	-875		19.104	30		19.104	1041
	19.1147	-621		19.1147	-875		19.1147	46		19.1147	905
	19.1253	-617		19.1253	-869		19.1253	51		19.1253	797
	19.136	-614		19.136	-865		19.136	57		19.136	708
	19.1467	-617		19.1467	-871		19.1467	61		19.1467	639
	19.1573	-620		19.1573	-878		19.1573	60		19.1573	576
	19.168	-638		19.168	-874		19.168	60		19.168	528
	19.1787	-642		19.1787	-885		19.1787	56		19.1787	483
	19.1893	-665		19.1893	-887		19.1893	51		19.1893	451
	19.2	-679		19.2	-900		19.2	41		19.2	414
	19.2107	-697		19.2107	-902		19.2107	40		19.2107	378
	19.2213	-712		19.2213	-912		19.2213	51		19.2213	351
	19.232	-727		19.232	-916		19.232	76		19.232	334
	19.2427	-732		19.2427	-923		19.2427	143		19.2427	311
	19.2533	-736		19.2533	-926		19.2533	238		19.2533	298
	19.264	-741		19.264	-932		19.264	384		19.264	284
	19.2747	-739		19.2747	-934		19.2747	560		19.2747	271
	19.2853	-743		19.2853	-936		19.2853	786		19.2853	270
	19.296	-749		19.296	-945		19.296	1044		19.296	262
	19.3067	-750		19.3067	-938		19.3067	1300		19.3067	259
	19.3173	-752		19.3173	-951		19.3173	1544		19.3173	259
	19.328	-758		19.328	-951		19.328	1728		19.328	252
	19.3387	-767		19.3387	-952		19.3387	1828		19.3387	246
	19.3493	-768		19.3493	-951		19.3493	1849		19.3493	242
	19.36	-767		19.36	-964		19.36	1786		19.36	243
	19.3707	-769		19.3707	-965		19.3707	1650		19.3707	246
	19.3813	-774		19.3813	-972		19.3813	1471		19.3813	251
	19.392	-772		19.392	-975		19.392	1251		19.392	242
	19.4027	-777		19.4027	-973		19.4027	1033		19.4027	243
	19.4133	-771		19.4133	-970		19.4133	843		19.4133	244
	19.424	-782		19.424	-976		19.424	667		19.424	241
	19.4347	-778		19.4347	-983		19.4347	527		19.4347	244
	19.4453	-783		19.4453	-986		19.4453	401		19.4453	240
	19.456	-788		19.456	-984		19.456	309		19.456	239
	19.4667	-792		19.4667	-990		19.4667	224		19.4667	250
	19.4773	-797		19.4773	-993		19.4773	156		19.4773	283
	19.488	-806		19.488	-988		19.488	103		19.488	329
	19.4987	-802		19.4987	-991		19.4987	59		19.4987	426
	19.5093	-801		19.5093	-989		19.5093	21		19.5093	585
	19.52	-804		19.52	-993		19.52	-7		19.52	852
	19.5307	-810		19.5307	-1001		19.5307	-29		19.5307	1258
	19.5413	-815		19.5413	-1000		19.5413	-45		19.5413	1845
	19.552	-816		19.552	-1001		19.552	-65		19.552	2606
	19.5627	-812		19.5627	-1012		19.5627	-71		19.5627	3529
	19.5733	-807		19.5733	-1016		19.5733	-77		19.5733	4583
	19.584	-806		19.584	-1013		19.584	-70		19.584	5645
	19.5947	-814		19.5947	-1014		19.5947	-55		19.5947	6615
	19.6053	-820		19.6053	-1020		19.6053	10		19.6053	7356
	19.616	-813		19.616	-1023		19.616	125		19.616	7793
	19.6267	-820		19.6267	-1030		19.6267	315		19.6267	7868
	19.6373	-828		19.6373	-1031		19.6373	594		19.6373	7590
	19.648	-828		19.648	-1030		19.648	102		19.648	6999
	19.6587	-827		19.6587	-1026		19.6587	158		19.6587	6192
	19.6693	-832		19.6693	-1034		19.6693	267		19.6693	5271
	19.68	-839		19.68	-1040		19.68	387		19.68	4340
	19.6907	-837		19.6907	-1045		19.6907	379		19.6907	3470
	19.7013	-839		19.7013	-1045		19.7013	462		19.7013	2710
	19.712	-844		19.712	-1044		19.712	143		19.712	2077
	19.7227	-846		19.7227	-1046		19.7227	223		19.7227	1592
	19.7333	-851		19.7333	-1044		19.7333	133		19.7333	1230
	19.744	-852		19.744	-1044		19.744	254		19.744	963
	19.7547	-850		19.7547	-1043		19.7547	268		19.7547	781
	19.7653	-860		19.7653	-1039		19.7653	140		19.7653	654
	19.776	-854		19.776	-1048		19.776	217		19.776	569
	19.7867	-864		19.7867	-1051		19.7867	204		19.7867	511
	19.7973	-863		19.7973	-1053		19.7973	182		19.7973	467
	19.808	-865		19.808	-1057		19.808	116		19.808	435
	19.8187	-868		19.8187	-1062		19.8187	128		19.8187	416
	19.8293	-864		19.8293	-1063		19.8293	138		19.8293	392
	19.84	-860		19.84	-1065		19.84	243		19.84	376
	19.8507	-863		19.8507	-1068		19.8507	222		19.8507	366
	19.8613	-866		19.8613	-1062		19.8613	400		19.8613	349
	19.872	-872		19.872	-1057		19.872	253		19.872	341
	19.8827	-878		19.8827	-1068		19.8827	146		19.8827	327
	19.8933	-879		19.8933	-1077		19.8933	79		19.8933	316
	19.904	-877		19.904	-1069		19.904	36		19.904	304
	19.9147	-874		19.9147	-1077		19.9147	3		19.9147	301
	19.9253	-885		19.9253	-1082		19.9253	-19		19.9253	289
	19.936	-887		19.936	-1083		19.936	-33		19.936	282
	19.9467	-890		19.9467	-1086		19.9467	-46		19.9467	281
	19.9573	-891		19.9573	-1088		19.9573	-65		19.9573	270
	19.968	-893		19.968	-1088		19.968	-70		19.968	267
	19.9787	-893		19.9787	-1088		19.9787	-88		19.9787	262
	19.9893	-892		19.9893	-1081		19.9893	-95		19.9893	256
	20	-895		20	-1083		20	-101		20	244

## Sheet: SI Fig6a1
WT BurPL								BurPL-DM
		Sample 1	Sample 2	Sample 3	AVERAGE	SD				Sample 1	Sample 2	Sample 3	AVERAGE	SD
2 hour	TPA	10.917	11.264	11.819	11.3333	0.454979		2 hour	TPA	84.16	73.391	79.269	78.94	5.39203
	BTa	230.435	230.894	236.608	232.646	3.43915			BTa	618.647	544.124	580.204	580.992	37.2677
	ABTa	0	0	0	0	0			ABTa	7.402	7.038	7.218	7.21933	0.182004
	TaBTa	12.029	11.897	12.034	11.9867	0.0776938			TaBTa	40.844	33.976	36.357	37.059	3.4874
										Sample 1	Sample 2	Sample 3	AVERAGE	SD
4 hour	TPA	39.402	39.205	39.575	39.394	0.18513		4 hour	TPA	185.17	174.527	183.483	181.06	5.72028
	BTa	698.921	675.369	680.648	684.979	12.359			BTa	1201.41	1392.88	970.435	1188.24	211.53
	ABTa	3.18	3.128	3.374	3.22733	0.129651			ABTa	10.634	13.221	9.234	11.0297	2.02273
	TaBTa	17.485	14.742	16.063	16.0967	1.37181			TaBTa	61.078	70.664	38.005	56.5823	16.7872
										Sample 1	Sample 2	Sample 3	AVERAGE	SD
8 hour	TPA	68.323	84.411	83.022	76.367	8.91454		8 hour	TPA	455.908	491.602	608.439	518.65	79.7816
	BTa	1169.25	1730.09	1625.18	1449.67	298.164			BTa	2499.31	2785.23	3280.54	2855.03	395.264
	ABTa	3.893	2.781	1.451	3.337	1.22262			ABTa	7.05	12.19	11.209	10.1497	2.72883
	TaBTa	16.08	21.974	13.447	19.027	4.36619			TaBTa	54.944	79.764	71.541	68.7497	12.6432
										Sample 1	Sample 2	Sample 3	AVERAGE	SD
12 hour	TPA	242.986	234.864	232.907	236.919	5.34451		12 hour	TPA	684.515	341.615	420.933	513.065	179.512
	BTa	2827.25	2814.88	2522.82	2721.65	172.304			BTa	3446.82	3149.33	3403.55	3298.07	160.726
	ABTa	4.391	4.909	9.275	6.19167	2.68278			ABTa	5.295	54.036	25.229	29.6655	24.5047
	TaBTa	4.747	6.499	12.176	7.80733	3.88347			TaBTa	127.412	242.484	193.018	184.948	57.7243
										Sample 1	Sample 2	Sample 3	AVERAGE	SD
24 hour	TPA	457.894	443.806	390.819	430.84	35.3675		24 hour	TPA	427.527	1162.56	1317.72	969.271	475.535
	BTa	5224.69	4963.03	4960.54	5049.42	151.794			BTa	5279.27	5341.55	5076.4	5232.41	138.647
	ABTa	4.462	4.241	2.93	3.87767	0.828109			ABTa	2.588	1.629	0.831	1.68267	0.879729
	TaBTa	13.851	12.795	16.869	14.505	2.11427			TaBTa	36.315	41.255	27.881	35.1503	6.76264
										Sample 1	Sample 2	Sample 3	AVERAGE	SD
36 hour	TPA	616.209	619.065	615.438	616.904	1.91077		36 hour	TPA	2325.77	2460.19	2483.48	2423.15	85.1285
	BTa	6852.5	6817.7	6880.38	6850.19	31.4044			BTa	5266.4	5604.48	5443.26	5438.04	169.1
	ABTa	0	0	0	0	0			ABTa	0	0	0	0	0
	TaBTa	246.944	247.483	250.672	248.366	2.01487			TaBTa	0	0	0	0	0
										Sample 1	Sample 2	Sample 3	AVERAGE	SD
48 hour	TPA	834.668	729.26	1011.51	858.479	142.624		48 hour	TPA	3130.01	3072.69	3464.24	3101.35	211.464
	BTa	8628.49	7624.95	8987.87	8413.77	706.378			BTa	5310.08	4635.23	5934.91	4972.65	650.001
	ABTa	0	0	0	0	0			ABTa	0	0	0	0	0
	TaBTa	322.29	208.905	333.354	288.183	68.8793			TaBTa	0	0	0	0	0

## Sheet: SI Fig6a2
WT TcCut								TcCut-DM
		Sample 1	Sample 2	Sample 3	AVERAGE	SD				Sample 1	Sample 2	Sample 3	AVERAGE	SD
2 hour	TPA	397.685	376.215	445.952	406.617	35.7163		2 hour	TPA	560.208	561.232	501.032	540.824	34.4647
	BTa	3686.85	3521.42	4001.04	3736.44	243.626			BTa	3100.88	2917.98	2767.9	2928.92	166.759
	ABTa	863.488	820.388	913.911	865.929	46.8093			ABTa	794.284	673.635	703.904	723.941	62.7707
	TaBTa	2897.33	2743.95	3121.8	2921.03	190.034			TaBTa	1256.99	1086.04	1082.84	1141.95	99.6338
		Sample 1	Sample 2	Sample 3	AVERAGE	SD				Sample 1	Sample 2	Sample 3	AVERAGE	SD
4 hour	TPA	750.227	772.506	763.324	762.019	11.1967		4 hour	TPA	2384.18	1919.71	1891.51	2151.95	276.662
	BTa	6153.02	6146.23	5974.7	6091.32	101.049			BTa	7673.27	6599.46	7143.21	7136.37	536.918
	ABTa	1105.96	1123.65	1082.75	1104.12	20.5142			ABTa	810.588	906.95	1079.68	858.769	136.338
	TaBTa	4877.97	4895.51	4759.94	4844.47	73.7312			TaBTa	2040.51	2241.44	2302.25	2140.97	136.98
		Sample 1	Sample 2	Sample 3	AVERAGE	SD				Sample 1	Sample 2	Sample 3	AVERAGE	SD
8 hour	TPA	1869.06	2329.03	1909.74	2035.94	254.63		8 hour	TPA	5172.74	4963.92	5126.53	5087.73	109.683
	BTa	9682.17	9004.87	10116.8	9601.28	560.361			BTa	9228.57	9155.9	9018.96	9134.48	106.435
	ABTa	133.157	37.889	139.385	103.477	56.8862			ABTa	339.776	321.984	284.949	315.57	27.9707
	TaBTa	5796.46	4377.76	6135.29	5436.5	932.415			TaBTa	1203.75	1176.09	1083.08	1154.3	63.2131
		Sample 1	Sample 2	Sample 3	AVERAGE	SD				Sample 1	Sample 2	Sample 3	AVERAGE	SD
12 hour	TPA	5212.34	5659.02	5451.88	5441.08	223.533		12 hour	TPA	8867.89	8876.03	8871.96	8871.96	4.0695
	BTa	10622.5	10294	10065.6	10327.4	279.971			BTa	7930.64	8291.2	8110.92	8110.92	180.283
	ABTa	12.162	9.177	9.439	10.2593	1.65296			ABTa	48.881	62.599	55.74	55.74	6.859
	TaBTa	2029.42	1462.88	1526.31	1672.87	310.405			TaBTa	240.817	277.664	259.24	259.24	18.4235
		Sample 1	Sample 2	Sample 3	AVERAGE	SD				Sample 1	Sample 2	Sample 3	AVERAGE	SD
24 hour	TPA	10323.3	12825.3	13651.9	12266.8	1733.14		24 hour	TPA	12995.1	13757.6	12350.9	13034.5	704.192
	BTa	7535.78	4996.9	5089.92	5874.2	1439.72			BTa	1436.42	2162	2449.03	2015.82	521.891
	ABTa	0	0	0	0	0			ABTa	0	0	0	0	0
	TaBTa	7.814	4.896	3.918	5.54267	2.0269			TaBTa	3.141	4.307	3.618	3.68867	0.586203
		Sample 1	Sample 2	Sample 3	AVERAGE	SD				Sample 1	Sample 2	Sample 3	AVERAGE	SD
36 hour	TPA	16021.6	12831.6	11309.4	13387.6	2404.75		36 hour	TPA	14137.5	14267.9	13572.6	13992.7	369.584
	BTa	2321.11	2112.77	1901.08	2111.66	210.018			BTa	1295.98	1202.83	1186.64	1228.48	59.0101
	ABTa	1.863	2.328	0.722	1.63767	0.826372			ABTa	0	0	0	0	0
	TaBTa	0.938	3.683	3.174	2.59833	1.46024			TaBTa	3.14	3.56	4.298	3.666	0.586232
		Sample 1	Sample 2	Sample 3	AVERAGE	SD				Sample 1	Sample 2	Sample 3	AVERAGE	SD
48 hour	TPA	11569.4	14278.3	12551.7	12799.8	1371.39		48 hour	TPA	15254	15133	14388.5	14925.2	468.729
	BTa	4183.71	1601.73	3456.42	3080.62	1331.38			BTa	839.91	1039.79	621.663	833.789	209.132
	ABTa	0	0	0	0	0			ABTa	0	0.288	0	0.096	0.166277
	TaBTa	9.541	9.814	6.201	8.51867	2.01179			TaBTa	0	0	0	0	0

## Sheet: SI Fig6b
WT IsPETase									IsPETase rDM
		Sample 1	Sample 2	Sample 3	AVERAGE	SD					Sample 1	Sample 2	Sample 3	AVERAGE	SD
2 hour	TPA	337.508	350.623	293.684	327.272	29.8178			2 hour	TPA	37.247	42.301	39.285	39.611	2.54272
	BTa	1429.54	1458.01	1250.95	1379.5	112.233				BTa	198.097	216.455	199.671	204.741	10.1751
	ABTa	27.299	24.189	24.78	25.4227	1.6516				ABTa	2.868	2.737	2.71	2.77167	0.0845123
	TaBTa	43.189	38.947	38.709	40.2817	2.52064				TaBTa	2.224	3.091	2.512	2.609	0.441564
		Sample 1	Sample 2	Sample 3	AVERAGE	SD					Sample 1	Sample 2	Sample 3	AVERAGE	SD
4 hour	TPA	738.925	712.611	638.57	696.702	52.0346			4 hour	TPA	112.345	124.219	121.399	119.321	6.20375
	BTa	3057.61	2945.58	2308.77	2770.65	403.905				BTa	579.461	596.247	606.866	594.191	13.8177
	ABTa	39.253	42.644	36.552	39.483	3.05251				ABTa	6.986	7.396	8.057	7.47967	0.54038
	TaBTa	92.294	100.16	78.23	90.228	11.11				TaBTa	23.58	24.089	25.506	24.3917	0.998035
		Sample 1	Sample 2	Sample 3	AVERAGE	SD					Sample 1	Sample 2	Sample 3	AVERAGE	SD
8 hour	TPA	1405.43	1338.08	1269.61	1337.71	67.9112			8 hour	TPA	218.972	305.33	292.658	272.32	46.6332
	BTa	5423.95	4930.66	4696.04	5016.88	371.533				BTa	1321.19	1344.08	1277.62	1314.3	33.7634
	ABTa	54.421	42.829	45.907	47.719	6.00468				ABTa	8.537	8.979	8.18	8.56533	0.400253
	TaBTa	162.256	128.962	133.998	141.739	17.9461				TaBTa	58.732	57.559	54.944	57.0783	1.93921
		Sample 1	Sample 2	Sample 3	AVERAGE	SD					Sample 1	Sample 2	Sample 3	AVERAGE	SD
12 hour	TPA	2196.47	1994.48	1845.69	2012.21	176.059			12 hour	TPA	467.482	547.71	454.927	490.04	50.3369
	BTa	6853.82	6105.18	5719.51	6226.17	576.755				BTa	1878.68	1874.09	1891.65	1881.47	9.10869
	ABTa	312.934	64.653	215.763	197.783	125.113				ABTa	15.994	16.225	17.802	16.6737	0.983968
	TaBTa	462.024	167.359	332.551	320.645	147.693				TaBTa	88.199	85.113	76.259	83.1903	6.19785
		Sample 1	Sample 2	Sample 3	AVERAGE	SD					Sample 1	Sample 2	Sample 3	AVERAGE	SD
24 hour	TPA	3117.01	2989.47	2519.44	2875.31	314.717			24 hour	TPA	261.388	226.329	263.418	250.378	20.8521
	BTa	9143.23	10466.1	9056.72	9555.34	789.901				BTa	3281.37	2829.64	3335.98	3149	277.915
	ABTa	5.852	10.235	5.413	7.16667	2.6663				ABTa	447.743	451.553	512.973	470.756	36.6103
	TaBTa	1.023	4.3	0	1.77433	2.2463				TaBTa	143.648	121.226	144.741	136.538	13.2721
		Sample 1	Sample 2	Sample 3	AVERAGE	SD					Sample 1	Sample 2	Sample 3	AVERAGE	SD
36 hour	TPA	3377.24	3505.68	3621.43	3501.45	122.148			36 hour	TPA	1600.05	1629.8	1685.69	1638.52	43.4821
	BTa	8980.09	8435.23	8708.69	8708	272.435				BTa	2604.82	2531.89	2623.05	2586.59	48.2358
	ABTa	321.279	326.566	245.63	297.825	45.2794				ABTa	17.431	16.714	17.162	17.1023	0.362205
	TaBTa	726.996	528.248	493.839	583.028	125.862				TaBTa	125.634	122.613	128.007	125.418	2.70348
		Sample 1	Sample 2	Sample 3	AVERAGE	SD					Sample 1	Sample 2	Sample 3	AVERAGE	SD
48 hour	TPA	5785.17	5808.66	5713.01	5768.95	49.8451			48 hour	TPA	1231.2	1193.42	1014.25	1146.29	115.898
	BTa	8832.66	8256.64	7981.15	8356.82	434.505				BTa	3550.59	3274.27	3004.99	3276.62	272.805
	ABTa	35.01	36.832	29.075	33.639	4.05617				ABTa	8.173	6.097	4.05	6.10667	2.06152
	TaBTa	167.54	126.496	105.175	133.07	31.698				TaBTa	171.418	173.417	129.795	158.21	24.6284

## Sheet: SI Fig7
WT TfCut								TfCut-DM
		Sample 1	Sample 2	Sample 3	AVERAGE	SD				Sample 1	Sample 2	Sample 3	AVERAGE	SD
2 hour	TPA	126.809	129.291	215.744	157.281	50.6454		2 hour	TPA	673.699	697.016	633.583	668.099	32.0851
	BTa	1340.33	1116.51	1476.87	1311.24	181.932			BTa	1711.02	1974.41	1775.83	1820.42	137.239
	ABTa	247.427	223.116	311.277	260.607	45.5343			ABTa	448.446	617.432	473.829	513.236	91.1248
	TaBTa	849.778	769.983	1056.69	892.151	147.977			TaBTa	637.766	804.194	686.547	709.502	85.5557
		Sample 1	Sample 2	Sample 3	AVERAGE	SD				Sample 1	Sample 2	Sample 3	AVERAGE	SD
4 hour	TPA	437.762	446.211	491.216	458.396	28.7349		4 hour	TPA	1154.02	1046.44	1166.63	1122.36	66.0519
	BTa	3300.5	3048.99	3284.16	3211.22	140.728			BTa	4576.19	3712.08	3927.76	4072.01	449.752
	ABTa	626.082	625.561	605.756	619.133	11.5878			ABTa	839.982	633.614	415.427	629.674	212.305
	TaBTa	2111.95	2101.8	2129.2	2114.32	13.8538			TaBTa	1665.48	1932.3	1162.46	1586.74	390.911
		Sample 1	Sample 2	Sample 3	AVERAGE	SD				Sample 1	Sample 2	Sample 3	AVERAGE	SD
8 hour	TPA	809.669	820.232	805.357	811.753	7.65328		8 hour	TPA	1398.49	1139.43	1127.38	1221.76	153.165
	BTa	4668.25	5015.47	5069.6	4917.77	217.781			BTa	7233.39	6367.94	5357.86	6319.73	938.697
	ABTa	685.598	804.503	840.172	776.758	80.936			ABTa	2604.61	2474.79	2749.65	2609.69	137.5
	TaBTa	3136.31	3378.01	3381.45	3298.59	140.545			TaBTa	3841.97	3562.95	3486.11	3630.34	187.255
		Sample 1	Sample 2	Sample 3	AVERAGE	SD				Sample 1	Sample 2	Sample 3	AVERAGE	SD
12 hour	TPA	964.838	1084.92	1120.15	1056.64	81.4273		12 hour	TPA	1352.82	1240.12	1260.34	1284.43	60.0841
	BTa	4548.36	5752.61	5374.75	5225.24	615.889			BTa	7593.15	7080.94	7329.87	7334.65	256.139
	ABTa	609.551	766.987	672.728	683.089	79.2277			ABTa	2538.91	2615.74	2870.32	2674.99	173.467
	TaBTa	2883.53	3692.11	3384.9	3320.18	408.153			TaBTa	3552.43	3449.44	3832.73	3611.53	198.361
		Sample 1	Sample 2	Sample 3	AVERAGE	SD				Sample 1	Sample 2	Sample 3	AVERAGE	SD
24 hour	TPA	2612.44	2484.17	2610.01	2568.87	73.363		24 hour	TPA	8089.06	6482.18	6879.33	7150.19	836.983
	BTa	6827.61	7055.24	7843.64	7242.16	533.183			BTa	8195.05	9714.45	7591.48	8500.32	1093.91
	ABTa	452.796	334.099	429.379	405.425	62.8697			ABTa	0	0	0	0	0
	TaBTa	3865.97	4039.72	4604.7	4170.13	386.246			TaBTa	177.71	178.088	155.895	170.564	12.7054
		Sample 1	Sample 2	Sample 3	AVERAGE	SD				Sample 1	Sample 2	Sample 3	AVERAGE	SD
36 hour	TPA	3679.74	3639.84	3898.26	3739.28	139.116		36 hour	TPA	9011.43	11241.1	9617.03	9956.52	1152.95
	BTa	8978.53	8790.55	9481.26	9083.45	357.108			BTa	5962.39	5842.06	5344.4	5716.28	327.633
	ABTa	120.148	153.892	108.602	127.547	23.5342			ABTa	0	0	0	0	0
	TaBTa	4584.48	4723.16	5008.52	4772.06	216.208			TaBTa	0	0	0	0	0
		Sample 1	Sample 2	Sample 3	AVERAGE	SD				Sample 1	Sample 2	Sample 3	AVERAGE	SD
48 hour	TPA	4803.61	6015.73	5085.32	5301.55	634.328		48 hour	TPA	11405.3	10668.4	11496.6	11190.1	454.083
	BTa	7550.17	8217.3	7902.79	7890.09	333.746			BTa	4167.41	3391.21	5300.96	4286.52	960.429
	ABTa	0	0	0	0	0			ABTa	0	0	0	0	0
	TaBTa	2855.54	2078.48	2985.24	2639.75	490.384			TaBTa	0	0	0	0	0

## Sheet: SI Fig13a-b
	SI Fig. 13a				SI Fig. 13b	WT TcCut
	Time (min)	Absorbance						Sample 1	Sample 2	Sample 3	AVERAGE	SD
	0	-3			Phosphate	pH 7	TPA	277.81	328.382	266.85	291.014	32.8223
	0.01067	2					BTa	9197.51	9025.53	9489.32	9237.45	234.459
	0.02133	-2					ABTa	92.196	44.476	152.705	96.459	54.2403
	0.032	2					TaBTa	4405.92	3824.98	4667.78	4299.56	431.346
	0.04267	-6						Sample 1	Sample 2	Sample 3	AVERAGE	SD
	0.05333	0				pH 8	TPA	3166.6	3842.84	4235.85	3748.43	540.839
	0.064	-1					BTa	10517.4	9729.8	8561.02	9602.73	984.344
	0.07467	-7					ABTa	19.792	10.788	8.609	13.063	5.92846
	0.08533	-8					TaBTa	3810.59	2060.83	1406.96	2426.13	1242.76
	0.096	-5						Sample 1	Sample 2	Sample 3	AVERAGE	SD
	0.10667	0			Glycine-NaOH	pH 8	TPA	1166.09	1203.64	1911.3	1184.86	419.828
	0.11733	5					BTa	7770.02	7567.32	9267.93	7668.67	928.881
	0.128	3					ABTa	73.842	56.797	41.998	65.3195	15.9352
	0.13867	7					TaBTa	4231.32	3996.9	4072.03	4114.11	119.7
	0.14933	4						Sample 1	Sample 2	Sample 3	AVERAGE	SD
	0.16	7				pH 9	TPA	8227.81	8329.07	8085.48	8214.12	122.368
	0.17067	4					BTa	7173.03	7822.48	7799.16	7598.23	368.41
	0.18133	1					ABTa	0	0	0	0	0
	0.192	-1					TaBTa	1385.04	1792.9	1957.59	1711.84	294.76
	0.20267	4						Sample 1	Sample 2	Sample 3	AVERAGE	SD
	0.21333	-3				pH 10	TPA	8724.39	7781.47	8325.34	8277.07	473.311
	0.224	6					BTa	4202.83	3090.31	3783.7	3692.28	561.865
	0.23467	5					ABTa	11.925	4.079	12.312	9.43867	4.64564
	0.24533	5					TaBTa	791.7	499.375	727.089	672.721	153.559
	0.256	3
	0.26667	-2
	0.27733	0
	0.288	1
	0.29867	8
	0.30933	10
	0.32	5
	0.33067	2
	0.34133	2
	0.352	11
	0.36267	5
	0.37333	10
	0.384	10
	0.39467	7
	0.40533	7
	0.416	5
	0.42667	10
	0.43733	7
	0.448	12
	0.45867	0
	0.46933	6
	0.48	8
	0.49067	-1
	0.50133	-1
	0.512	2
	0.52267	13
	0.53333	11
	0.544	3
	0.55467	8
	0.56533	3
	0.576	14
	0.58667	5
	0.59733	4
	0.608	6
	0.61867	2
	0.62933	7
	0.64	8
	0.65067	18
	0.66133	17
	0.672	19
	0.68267	11
	0.69333	11
	0.704	5
	0.71467	3
	0.72533	10
	0.736	13
	0.74667	5
	0.75733	4
	0.768	10
	0.77867	11
	0.78933	7
	0.8	7
	0.81067	14
	0.82133	8
	0.832	10
	0.84267	8
	0.85333	8
	0.864	8
	0.87467	10
	0.88533	12
	0.896	9
	0.90667	9
	0.91733	6
	0.928	3
	0.93867	6
	0.94933	10
	0.96	10
	0.97067	4
	0.98133	7
	0.992	14
	1.00267	14
	1.01333	17
	1.024	16
	1.03467	14
	1.04533	10
	1.056	15
	1.06667	12
	1.07733	5
	1.088	9
	1.09867	15
	1.10933	8
	1.12	9
	1.13067	7
	1.14133	5
	1.152	8
	1.16267	14
	1.17333	6
	1.184	6
	1.19467	10
	1.20533	10
	1.216	17
	1.22667	11
	1.23733	11
	1.248	7
	1.25867	21
	1.26933	16
	1.28	9
	1.29067	5
	1.30133	6
	1.312	11
	1.32267	13
	1.33333	17
	1.344	12
	1.35467	10
	1.36533	8
	1.376	7
	1.38667	7
	1.39733	14
	1.408	4
	1.41867	11
	1.42933	10
	1.44	10
	1.45067	12
	1.46133	13
	1.472	14
	1.48267	14
	1.49333	5
	1.504	0
	1.51467	8
	1.52533	18
	1.536	19
	1.54667	15
	1.55733	3
	1.568	6
	1.57867	5
	1.58933	9
	1.6	10
	1.61067	20
	1.62133	8
	1.632	9
	1.64267	5
	1.65333	14
	1.664	10
	1.67467	19
	1.68533	20
	1.696	13
	1.70667	8
	1.71733	7
	1.728	14
	1.73867	14
	1.74933	17
	1.76	16
	1.77067	17
	1.78133	15
	1.792	8
	1.80267	5
	1.81333	11
	1.824	20
	1.83467	21
	1.84533	30
	1.856	53
	1.86667	69
	1.87733	84
	1.888	100
	1.89867	115
	1.90933	130
	1.92	142
	1.93067	157
	1.94133	179
	1.952	205
	1.96267	223
	1.97333	233
	1.984	240
	1.99467	243
	2.00533	273
	2.016	297
	2.02667	305
	2.03733	286
	2.048	245
	2.05867	219
	2.06933	214
	2.08	249
	2.09067	300
	2.10133	342
	2.112	353
	2.12267	345
	2.13333	354
	2.144	382
	2.15467	430
	2.16533	444
	2.176	427
	2.18667	366
	2.19733	279
	2.208	193
	2.21867	112
	2.22933	69
	2.24	39
	2.25067	29
	2.26133	48
	2.272	61
	2.28267	80
	2.29333	82
	2.304	86
	2.31467	86
	2.32533	81
	2.336	85
	2.34667	86
	2.35733	79
	2.368	75
	2.37867	73
	2.38933	67
	2.4	65
	2.41067	71
	2.42133	70
	2.432	58
	2.44267	59
	2.45333	61
	2.464	62
	2.47467	57
	2.48533	70
	2.496	82
	2.50667	122
	2.51733	184
	2.528	252
	2.53867	298
	2.54933	332
	2.56	356
	2.57067	334
	2.58133	286
	2.592	176
	2.60267	-36
	2.61333	-394
	2.624	-983
	2.63467	-1762
	2.64533	-2644
	2.656	-3483
	2.66667	-4089
	2.67733	-4331
	2.688	-4189
	2.69867	-3724
	2.70933	-3049
	2.72	-2327
	2.73067	-1670
	2.74133	-1137
	2.752	-735
	2.76267	-464
	2.77333	-286
	2.784	-174
	2.79467	-109
	2.80533	-59
	2.816	-35
	2.82667	-19
	2.83733	-12
	2.848	-1
	2.85867	15
	2.86933	15
	2.88	19
	2.89067	27
	2.90133	35
	2.912	43
	2.92267	60
	2.93333	74
	2.944	93
	2.95467	121
	2.96533	146
	2.976	201
	2.98667	249
	2.99733	312
	3.008	375
	3.01867	440
	3.02933	504
	3.04	584
	3.05067	657
	3.06133	737
	3.072	818
	3.08267	888
	3.09333	969
	3.104	1038
	3.11467	1105
	3.12533	1120
	3.136	1022
	3.14667	814
	3.15733	546
	3.168	251
	3.17867	-46
	3.18933	-258
	3.2	-303
	3.21067	-238
	3.22133	-122
	3.232	-23
	3.24267	35
	3.25333	65
	3.264	88
	3.27467	96
	3.28533	104
	3.296	104
	3.30667	104
	3.31733	93
	3.328	90
	3.33867	82
	3.34933	83
	3.36	88
	3.37067	88
	3.38133	86
	3.392	85
	3.40267	90
	3.41333	80
	3.424	86
	3.43467	90
	3.44533	90
	3.456	86
	3.46667	80
	3.47733	80
	3.488	83
	3.49867	91
	3.50933	87
	3.52	95
	3.53067	102
	3.54133	109
	3.552	107
	3.56267	117
	3.57333	108
	3.584	105
	3.59467	102
	3.60533	99
	3.616	105
	3.62667	100
	3.63733	110
	3.648	111
	3.65867	134
	3.66933	127
	3.68	125
	3.69067	127
	3.70133	140
	3.712	152
	3.72267	157
	3.73333	171
	3.744	194
	3.75467	220
	3.76533	231
	3.776	235
	3.78667	238
	3.79733	207
	3.808	185
	3.81867	165
	3.82933	151
	3.84	133
	3.85067	120
	3.86133	119
	3.872	117
	3.88267	116
	3.89333	119
	3.904	118
	3.91467	98
	3.92533	100
	3.936	96
	3.94667	98
	3.95733	93
	3.968	96
	3.97867	105
	3.98933	107
	4	101
	4.01067	107
	4.02133	113
	4.032	112
	4.04267	115
	4.05333	108
	4.064	107
	4.07467	103
	4.08533	100
	4.096	93
	4.10667	97
	4.11733	97
	4.128	94
	4.13867	92
	4.14933	96
	4.16	96
	4.17067	95
	4.18133	98
	4.192	110
	4.20267	100
	4.21333	99
	4.224	99
	4.23467	98
	4.24533	99
	4.256	97
	4.26667	98
	4.27733	98
	4.288	94
	4.29867	102
	4.30933	107
	4.32	111
	4.33067	107
	4.34133	119
	4.352	121
	4.36267	124
	4.37333	132
	4.384	129
	4.39467	113
	4.40533	114
	4.416	118
	4.42667	122
	4.43733	111
	4.448	116
	4.45867	108
	4.46933	109
	4.48	115
	4.49067	117
	4.50133	113
	4.512	122
	4.52267	116
	4.53333	120
	4.544	113
	4.55467	114
	4.56533	122
	4.576	137
	4.58667	174
	4.59733	303
	4.608	615
	4.61867	1346
	4.62933	2902
	4.64	5910
	4.65067	11201
	4.66133	19652
	4.672	31876
	4.68267	47785
	4.69333	66283
	4.704	85164
	4.71467	101584
	4.72533	112712
	4.736	116612
	4.74667	112808
	4.75733	102388
	4.768	87524
	4.77867	70808
	4.78933	54537
	4.8	40285
	4.81067	28786
	4.82133	20117
	4.832	13932
	4.84267	9694
	4.85333	6896
	4.864	5078
	4.87467	3896
	4.88533	3140
	4.896	2635
	4.90667	2294
	4.91733	2057
	4.928	1880
	4.93867	1742
	4.94933	1635
	4.96	1537
	4.97067	1459
	4.98133	1391
	4.992	1324
	5.00267	1257
	5.01333	1196
	5.024	1147
	5.03467	1099
	5.04533	1044
	5.056	985
	5.06667	953
	5.07733	914
	5.088	870
	5.09867	845
	5.10933	813
	5.12	778
	5.13067	754
	5.14133	734
	5.152	712
	5.16267	689
	5.17333	683
	5.184	659
	5.19467	641
	5.20533	625
	5.216	610
	5.22667	584
	5.23733	559
	5.248	534
	5.25867	520
	5.26933	495
	5.28	476
	5.29067	461
	5.30133	448
	5.312	443
	5.32267	437
	5.33333	440
	5.344	439
	5.35467	427
	5.36533	416
	5.376	412
	5.38667	401
	5.39733	377
	5.408	360
	5.41867	343
	5.42933	327
	5.44	317
	5.45067	301
	5.46133	289
	5.472	284
	5.48267	276
	5.49333	265
	5.504	264
	5.51467	258
	5.52533	252
	5.536	249
	5.54667	240
	5.55733	238
	5.568	238
	5.57867	237
	5.58933	238
	5.6	233
	5.61067	224
	5.62133	220
	5.632	222
	5.64267	213
	5.65333	214
	5.664	206
	5.67467	214
	5.68533	211
	5.696	207
	5.70667	197
	5.71733	200
	5.728	200
	5.73867	196
	5.74933	199
	5.76	201
	5.77067	191
	5.78133	201
	5.792	202
	5.80267	198
	5.81333	202
	5.824	199
	5.83467	187
	5.84533	193
	5.856	193
	5.86667	193
	5.87733	200
	5.888	198
	5.89867	211
	5.90933	202
	5.92	207
	5.93067	203
	5.94133	206
	5.952	203
	5.96267	202
	5.97333	201
	5.984	206
	5.99467	203
	6.00533	202
	6.016	199
	6.02667	199
	6.03733	199
	6.048	197
	6.05867	193
	6.06933	192
	6.08	196
	6.09067	189
	6.10133	197
	6.112	204
	6.12267	208
	6.13333	208
	6.144	204
	6.15467	210
	6.16533	214
	6.176	224
	6.18667	218
	6.19733	212
	6.208	215
	6.21867	215
	6.22933	220
	6.24	220
	6.25067	225
	6.26133	227
	6.272	223
	6.28267	221
	6.29333	220
	6.304	224
	6.31467	224
	6.32533	227
	6.336	232
	6.34667	240
	6.35733	244
	6.368	245
	6.37867	247
	6.38933	243
	6.4	243
	6.41067	247
	6.42133	242
	6.432	244
	6.44267	254
	6.45333	248
	6.464	256
	6.47467	262
	6.48533	268
	6.496	276
	6.50667	282
	6.51733	271
	6.528	272
	6.53867	268
	6.54933	272
	6.56	276
	6.57067	280
	6.58133	274
	6.592	276
	6.60267	279
	6.61333	294
	6.624	302
	6.63467	297
	6.64533	304
	6.656	311
	6.66667	321
	6.67733	320
	6.688	329
	6.69867	330
	6.70933	335
	6.72	329
	6.73067	330
	6.74133	331
	6.752	340
	6.76267	334
	6.77333	330
	6.784	333
	6.79467	329
	6.80533	322
	6.816	317
	6.82667	317
	6.83733	329
	6.848	327
	6.85867	328
	6.86933	326
	6.88	336
	6.89067	337
	6.90133	332
	6.912	331
	6.92267	331
	6.93333	341
	6.944	336
	6.95467	343
	6.96533	348
	6.976	349
	6.98667	348
	6.99733	351
	7.008	347
	7.01867	346
	7.02933	349
	7.04	351
	7.05067	357
	7.06133	352
	7.072	356
	7.08267	364
	7.09333	361
	7.104	361
	7.11467	357
	7.12533	350
	7.136	358
	7.14667	358
	7.15733	362
	7.168	352
	7.17867	356
	7.18933	368
	7.2	354
	7.21067	365
	7.22133	369
	7.232	377
	7.24267	376
	7.25333	380
	7.264	374
	7.27467	378
	7.28533	377
	7.296	379
	7.30667	387
	7.31733	389
	7.328	392
	7.33867	393
	7.34933	391
	7.36	393
	7.37067	389
	7.38133	392
	7.392	394
	7.40267	394
	7.41333	390
	7.424	396
	7.43467	400
	7.44533	391
	7.456	391
	7.46667	395
	7.47733	385
	7.488	385
	7.49867	391
	7.50933	387
	7.52	391
	7.53067	387
	7.54133	384
	7.552	387
	7.56267	391
	7.57333	394
	7.584	392
	7.59467	392
	7.60533	392
	7.616	396
	7.62667	398
	7.63733	397
	7.648	407
	7.65867	409
	7.66933	401
	7.68	406
	7.69067	404
	7.70133	412
	7.712	406
	7.72267	413
	7.73333	415
	7.744	417
	7.75467	408
	7.76533	407
	7.776	407
	7.78667	413
	7.79733	408
	7.808	416
	7.81867	412
	7.82933	411
	7.84	420
	7.85067	420
	7.86133	415
	7.872	428
	7.88267	425
	7.89333	426
	7.904	435
	7.91467	437
	7.92533	433
	7.936	449
	7.94667	452
	7.95733	447
	7.968	458
	7.97867	454
	7.98933	466
	8	460
	8.01067	450
	8.02133	451
	8.032	448
	8.04267	444
	8.05333	453
	8.064	446
	8.07467	437
	8.08533	435
	8.096	441
	8.10667	448
	8.11733	455
	8.128	459
	8.13867	469
	8.14933	475
	8.16	483
	8.17067	494
	8.18133	499
	8.192	507
	8.20267	516
	8.21333	514
	8.224	508
	8.23467	505
	8.24533	497
	8.256	483
	8.26667	483
	8.27733	473
	8.288	466
	8.29867	467
	8.30933	455
	8.32	458
	8.33067	463
	8.34133	462
	8.352	467
	8.36267	465
	8.37333	477
	8.384	473
	8.39467	477
	8.40533	488
	8.416	485
	8.42667	492
	8.43733	500
	8.448	546
	8.45867	653
	8.46933	943
	8.48	1650
	8.49067	3232
	8.50133	6638
	8.512	13481
	8.52267	26320
	8.53333	48832
	8.544	85512
	8.55467	140918
	8.56533	218138
	8.576	316935
	8.58667	431748
	8.59733	551712
	8.608	662631
	8.61867	750224
	8.62933	803571
	8.64	816432
	8.65067	788175
	8.66133	723200
	8.672	630835
	8.68267	523680
	8.69333	414831
	8.704	315035
	8.71467	230931
	8.72533	164979
	8.736	116279
	8.74667	82079
	8.75733	58986
	8.768	43849
	8.77867	34071
	8.78933	27762
	8.8	23598
	8.81067	20747
	8.82133	18667
	8.832	17057
	8.84267	15751
	8.85333	14631
	8.864	13652
	8.87467	12786
	8.88533	11994
	8.896	11279
	8.90667	10620
	8.91733	10009
	8.928	9447
	8.93867	8919
	8.94933	8430
	8.96	7964
	8.97067	7537
	8.98133	7131
	8.992	6742
	9.00267	6390
	9.01333	6054
	9.024	5739
	9.03467	5439
	9.04533	5170
	9.056	4929
	9.06667	4683
	9.07733	4471
	9.088	4266
	9.09867	4080
	9.10933	3890
	9.12	3701
	9.13067	3525
	9.14133	3360
	9.152	3195
	9.16267	3028
	9.17333	2885
	9.184	2747
	9.19467	2618
	9.20533	2500
	9.216	2390
	9.22667	2276
	9.23733	2181
	9.248	2086
	9.25867	2005
	9.26933	1922
	9.28	1838
	9.29067	1764
	9.30133	1697
	9.312	1633
	9.32267	1566
	9.33333	1512
	9.344	1454
	9.35467	1411
	9.36533	1357
	9.376	1307
	9.38667	1266
	9.39733	1232
	9.408	1201
	9.41867	1168
	9.42933	1133
	9.44	1110
	9.45067	1080
	9.46133	1053
	9.472	1025
	9.48267	1007
	9.49333	987
	9.504	967
	9.51467	945
	9.52533	937
	9.536	917
	9.54667	908
	9.55733	897
	9.568	892
	9.57867	905
	9.58933	930
	9.6	960
	9.61067	1024
	9.62133	1105
	9.632	1189
	9.64267	1285
	9.65333	1378
	9.664	1444
	9.67467	1489
	9.68533	1494
	9.696	1478
	9.70667	1414
	9.71733	1337
	9.728	1236
	9.73867	1135
	9.74933	1041
	9.76	964
	9.77067	902
	9.78133	842
	9.792	811
	9.80267	784
	9.81333	763
	9.824	745
	9.83467	742
	9.84533	723
	9.856	719
	9.86667	727
	9.87733	707
	9.888	702
	9.89867	702
	9.90933	703
	9.92	706
	9.93067	704
	9.94133	707
	9.952	707
	9.96267	706
	9.97333	699
	9.984	691
	9.99467	688
	10.0053	679
	10.016	688
	10.0267	684
	10.0373	683
	10.048	684
	10.0587	679
	10.0693	678
	10.08	679
	10.0907	677
	10.1013	673
	10.112	677
	10.1227	676
	10.1333	673
	10.144	661
	10.1547	657
	10.1653	667
	10.176	667
	10.1867	662
	10.1973	672
	10.208	673
	10.2187	669
	10.2293	673
	10.24	669
	10.2507	674
	10.2613	668
	10.272	671
	10.2827	667
	10.2933	660
	10.304	669
	10.3147	661
	10.3253	649
	10.336	651
	10.3467	643
	10.3573	647
	10.368	648
	10.3787	655
	10.3893	650
	10.4	644
	10.4107	653
	10.4213	653
	10.432	654
	10.4427	653
	10.4533	665
	10.464	669
	10.4747	669
	10.4853	665
	10.496	670
	10.5067	665
	10.5173	666
	10.528	662
	10.5387	647
	10.5493	639
	10.56	641
	10.5707	641
	10.5813	639
	10.592	636
	10.6027	638
	10.6133	628
	10.624	636
	10.6347	635
	10.6453	641
	10.656	642
	10.6667	649
	10.6773	647
	10.688	661
	10.6987	680
	10.7093	692
	10.72	718
	10.7307	734
	10.7413	760
	10.752	778
	10.7627	793
	10.7733	815
	10.784	838
	10.7947	859
	10.8053	885
	10.816	912
	10.8267	945
	10.8373	962
	10.848	968
	10.8587	954
	10.8693	938
	10.88	897
	10.8907	847
	10.9013	802
	10.912	757
	10.9227	723
	10.9333	704
	10.944	686
	10.9547	692
	10.9653	722
	10.976	756
	10.9867	806
	10.9973	861
	11.008	904
	11.0187	947
	11.0293	968
	11.04	966
	11.0507	942
	11.0613	907
	11.072	859
	11.0827	810
	11.0933	760
	11.104	723
	11.1147	688
	11.1253	653
	11.136	649
	11.1467	640
	11.1573	625
	11.168	623
	11.1787	617
	11.1893	616
	11.2	612
	11.2107	613
	11.2213	616
	11.232	612
	11.2427	610
	11.2533	610
	11.264	606
	11.2747	596
	11.2853	610
	11.296	603
	11.3067	603
	11.3173	604
	11.328	609
	11.3387	602
	11.3493	612
	11.36	603
	11.3707	598
	11.3813	601
	11.392	602
	11.4027	597
	11.4133	605
	11.424	608
	11.4347	614
	11.4453	636
	11.456	651
	11.4667	664
	11.4773	681
	11.488	691
	11.4987	687
	11.5093	693
	11.52	682
	11.5307	684
	11.5413	667
	11.552	667
	11.5627	686
	11.5733	701
	11.584	742
	11.5947	782
	11.6053	847
	11.616	896
	11.6267	965
	11.6373	1007
	11.648	1036
	11.6587	1046
	11.6693	1050
	11.68	1061
	11.6907	1126
	11.7013	1324
	11.712	1769
	11.7227	2610
	11.7333	4027
	11.744	6195
	11.7547	2178
	11.7653	2915
	11.776	2067
	11.7867	1116
	11.7973	4455
	11.808	6520
	11.8187	6975
	11.8293	5754
	11.84	3154
	11.8507	2676
	11.8613	1881
	11.872	2253
	11.8827	1108
	11.8933	6618
	11.904	4775
	11.9147	3485
	11.9253	2609
	11.936	2055
	11.9467	1685
	11.9573	1459
	11.968	1306
	11.9787	1200
	11.9893	1130
	12	1081
	12.0107	1040
	12.0213	1011
	12.032	989
	12.0427	973
	12.0533	967
	12.064	973
	12.0747	971
	12.0853	962
	12.096	957
	12.1067	936
	12.1173	914
	12.128	874
	12.1387	842
	12.1493	808
	12.16	777
	12.1707	751
	12.1813	718
	12.192	698
	12.2027	675
	12.2133	670
	12.224	658
	12.2347	656
	12.2453	641
	12.256	644
	12.2667	637
	12.2773	631
	12.288	627
	12.2987	621
	12.3093	618
	12.32	626
	12.3307	629
	12.3413	626
	12.352	638
	12.3627	667
	12.3733	727
	12.384	812
	12.3947	961
	12.4053	1154
	12.416	1405
	12.4267	1701
	12.4373	2013
	12.448	2290
	12.4587	2486
	12.4693	2584
	12.48	2570
	12.4907	2435
	12.5013	2219
	12.512	1956
	12.5227	1687
	12.5333	1425
	12.544	1226
	12.5547	1065
	12.5653	957
	12.576	894
	12.5867	858
	12.5973	847
	12.608	858
	12.6187	867
	12.6293	867
	12.64	872
	12.6507	866
	12.6613	846
	12.672	801
	12.6827	766
	12.6933	730
	12.704	700
	12.7147	667
	12.7253	657
	12.736	642
	12.7467	633
	12.7573	642
	12.768	647
	12.7787	651
	12.7893	667
	12.8	684
	12.8107	711
	12.8213	745
	12.832	769
	12.8427	781
	12.8533	783
	12.864	770
	12.8747	754
	12.8853	731
	12.896	710
	12.9067	678
	12.9173	661
	12.928	649
	12.9387	634
	12.9493	630
	12.96	626
	12.9707	615
	12.9813	614
	12.992	604
	13.0027	599
	13.0133	602
	13.024	606
	13.0347	584
	13.0453	573
	13.056	583
	13.0667	587
	13.0773	588
	13.088	579
	13.0987	580
	13.1093	575
	13.12	571
	13.1307	579
	13.1413	578
	13.152	580
	13.1627	575
	13.1733	573
	13.184	578
	13.1947	577
	13.2053	574
	13.216	579
	13.2267	584
	13.2373	590
	13.248	602
	13.2587	612
	13.2693	628
	13.28	642
	13.2907	664
	13.3013	679
	13.312	680
	13.3227	675
	13.3333	668
	13.344	660
	13.3547	649
	13.3653	638
	13.376	642
	13.3867	630
	13.3973	642
	13.408	640
	13.4187	643
	13.4293	647
	13.44	642
	13.4507	630
	13.4613	627
	13.472	613
	13.4827	617
	13.4933	607
	13.504	598
	13.5147	592
	13.5253	594
	13.536	591
	13.5467	585
	13.5573	591
	13.568	589
	13.5787	580
	13.5893	581
	13.6	576
	13.6107	575
	13.6213	559
	13.632	552
	13.6427	554
	13.6533	558
	13.664	552
	13.6747	547
	13.6853	538
	13.696	534
	13.7067	534
	13.7173	527
	13.728	527
	13.7387	522
	13.7493	524
	13.76	523
	13.7707	523
	13.7813	528
	13.792	534
	13.8027	544
	13.8133	551
	13.824	553
	13.8347	549
	13.8453	550
	13.856	546
	13.8667	562
	13.8773	565
	13.888	570
	13.8987	589
	13.9093	600
	13.92	615
	13.9307	629
	13.9413	640
	13.952	644
	13.9627	637
	13.9733	627
	13.984	632
	13.9947	634
	14.0053	683
	14.016	851
	14.0267	1253
	14.0373	2159
	14.048	4005
	14.0587	7465
	14.0693	13431
	14.08	22857
	14.0907	36486
	14.1013	54407
	14.112	75735
	14.1227	98441
	14.1333	119644
	14.144	136209
	14.1547	145563
	14.1653	146441
	14.176	139157
	14.1867	125383
	14.1973	107637
	14.208	88525
	14.2187	70271
	14.2293	54289
	14.24	41256
	14.2507	31179
	14.2613	23714
	14.272	18336
	14.2827	14518
	14.2933	11803
	14.304	9854
	14.3147	8430
	14.3253	7345
	14.336	6484
	14.3467	5808
	14.3573	5252
	14.368	4792
	14.3787	4390
	14.3893	4040
	14.4	3744
	14.4107	3482
	14.4213	3268
	14.432	3130
	14.4427	3080
	14.4533	3151
	14.464	3348
	14.4747	3695
	14.4853	4163
	14.496	4701
	14.5067	5214
	14.5173	5611
	14.528	5830
	14.5387	5802
	14.5493	5541
	14.56	5103
	14.5707	4538
	14.5813	3926
	14.592	3348
	14.6027	2835
	14.6133	2396
	14.624	2054
	14.6347	1790
	14.6453	1589
	14.656	1474
	14.6667	1406
	14.6773	1389
	14.688	1434
	14.6987	1538
	14.7093	1692
	14.72	1849
	14.7307	1988
	14.7413	2084
	14.752	2120
	14.7627	2079
	14.7733	1975
	14.784	1805
	14.7947	1619
	14.8053	1436
	14.816	1262
	14.8267	1117
	14.8373	1006
	14.848	922
	14.8587	849
	14.8693	811
	14.88	776
	14.8907	743
	14.9013	723
	14.912	696
	14.9227	675
	14.9333	665
	14.944	645
	14.9547	632
	14.9653	613
	14.976	607
	14.9867	592
	14.9973	580
	15.008	575
	15.0187	573
	15.0293	569
	15.04	571
	15.0507	580
	15.0613	576
	15.072	577
	15.0827	570
	15.0933	570
	15.104	560
	15.1147	559
	15.1253	551
	15.136	533
	15.1467	521
	15.1573	522
	15.168	514
	15.1787	494
	15.1893	482
	15.2	478
	15.2107	469
	15.2213	467
	15.232	462
	15.2427	450
	15.2533	442
	15.264	429
	15.2747	436
	15.2853	431
	15.296	430
	15.3067	420
	15.3173	419
	15.328	417
	15.3387	414
	15.3493	419
	15.36	416
	15.3707	413
	15.3813	412
	15.392	412
	15.4027	417
	15.4133	412
	15.424	411
	15.4347	416
	15.4453	410
	15.456	408
	15.4667	401
	15.4773	406
	15.488	397
	15.4987	397
	15.5093	397
	15.52	400
	15.5307	407
	15.5413	415
	15.552	426
	15.5627	450
	15.5733	464
	15.584	483
	15.5947	502
	15.6053	532
	15.616	552
	15.6267	587
	15.6373	614
	15.648	642
	15.6587	654
	15.6693	662
	15.68	660
	15.6907	634
	15.7013	608
	15.712	573
	15.7227	527
	15.7333	487
	15.744	450
	15.7547	422
	15.7653	400
	15.776	373
	15.7867	345
	15.7973	345
	15.808	338
	15.8187	327
	15.8293	326
	15.84	315
	15.8507	314
	15.8613	316
	15.872	309
	15.8827	308
	15.8933	306
	15.904	305
	15.9147	302
	15.9253	317
	15.936	327
	15.9467	333
	15.9573	354
	15.968	373
	15.9787	405
	15.9893	438
	16	475
	16.0107	497
	16.0213	522
	16.032	539
	16.0427	547
	16.0533	535
	16.064	515
	16.0747	492
	16.0853	487
	16.096	488
	16.1067	511
	16.1173	617
	16.128	812
	16.1387	1189
	16.1493	1797
	16.16	2712
	16.1707	3983
	16.1813	5622
	16.192	7563
	16.2027	9669
	16.2133	11726
	16.224	13488
	16.2347	14687
	16.2453	15153
	16.256	14830
	16.2667	13801
	16.2773	12220
	16.288	10322
	16.2987	8367
	16.3093	6549
	16.32	4985
	16.3307	3732
	16.3413	2800
	16.352	2159
	16.3627	1782
	16.3733	1690
	16.384	2036
	16.3947	3186
	16.4053	5880
	16.416	11493
	16.4267	22179
	16.4373	40903
	16.448	71209
	16.4587	116420
	16.4693	178319
	16.48	255711
	16.4907	343294
	16.5013	432264
	16.512	511797
	16.5227	571466
	16.5333	604040
	16.544	606215
	16.5547	579232
	16.5653	528293
	16.576	461296
	16.5867	387160
	16.5973	313880
	16.608	247512
	16.6187	191399
	16.6293	146593
	16.64	112303
	16.6507	86957
	16.6613	68616
	16.672	55468
	16.6827	46023
	16.6933	39133
	16.704	33985
	16.7147	30042
	16.7253	26904
	16.736	24351
	16.7467	22213
	16.7573	20380
	16.768	18784
	16.7787	17369
	16.7893	16084
	16.8	14910
	16.8107	13832
	16.8213	12831
	16.832	11917
	16.8427	11079
	16.8533	10293
	16.864	9571
	16.8747	8901
	16.8853	8278
	16.896	7704
	16.9067	7158
	16.9173	6653
	16.928	6198
	16.9387	5778
	16.9493	5396
	16.96	5056
	16.9707	4740
	16.9813	4449
	16.992	4191
	17.0027	3955
	17.0133	3724
	17.024	3498
	17.0347	3290
	17.0453	3100
	17.056	2910
	17.0667	2746
	17.0773	2601
	17.088	2473
	17.0987	2366
	17.1093	2278
	17.12	2194
	17.1307	2134
	17.1413	2063
	17.152	1994
	17.1627	1921
	17.1733	1830
	17.184	1731
	17.1947	1640
	17.2053	1550
	17.216	1459
	17.2267	1366
	17.2373	1280
	17.248	1199
	17.2587	1109
	17.2693	1034
	17.28	965
	17.2907	895
	17.3013	830
	17.312	768
	17.3227	707
	17.3333	649
	17.344	604
	17.3547	554
	17.3653	518
	17.376	478
	17.3867	446
	17.3973	410
	17.408	387
	17.4187	358
	17.4293	329
	17.44	307
	17.4507	298
	17.4613	284
	17.472	276
	17.4827	273
	17.4933	288
	17.504	317
	17.5147	377
	17.5253	450
	17.536	554
	17.5467	678
	17.5573	798
	17.568	913
	17.5787	982
	17.5893	1030
	17.6	1015
	17.6107	951
	17.6213	850
	17.632	732
	17.6427	612
	17.6533	491
	17.664	388
	17.6747	295
	17.6853	229
	17.696	185
	17.7067	158
	17.7173	140
	17.728	125
	17.7387	117
	17.7493	108
	17.76	103
	17.7707	104
	17.7813	97
	17.792	94
	17.8027	89
	17.8133	85
	17.824	81
	17.8347	92
	17.8453	103
	17.856	114
	17.8667	161
	17.8773	219
	17.888	301
	17.8987	400
	17.9093	513
	17.92	613
	17.9307	700
	17.9413	772
	17.952	810
	17.9627	799
	17.9733	760
	17.984	672
	17.9947	584
	18.0053	489
	18.016	389
	18.0267	295
	18.0373	219
	18.048	157
	18.0587	115
	18.0693	89
	18.08	62
	18.0907	45
	18.1013	33
	18.112	39
	18.1227	24
	18.1333	22
	18.144	6
	18.1547	3
	18.1653	-5
	18.176	-5
	18.1867	-9
	18.1973	-15
	18.208	-7
	18.2187	-18
	18.2293	-9
	18.24	3
	18.2507	5
	18.2613	24
	18.272	57
	18.2827	107
	18.2933	196
	18.304	362
	18.3147	618
	18.3253	1028
	18.336	1634
	18.3467	2436
	18.3573	3428
	18.368	4565
	18.3787	5721
	18.3893	6793
	18.4	7618
	18.4107	8094
	18.4213	8154
	18.432	7800
	18.4427	7115
	18.4533	6191
	18.464	5160
	18.4747	4130
	18.4853	3202
	18.496	2412
	18.5067	1789
	18.5173	1336
	18.528	1040
	18.5387	858
	18.5493	783
	18.56	793
	18.5707	831
	18.5813	888
	18.592	929
	18.6027	953
	18.6133	938
	18.624	883
	18.6347	791
	18.6453	677
	18.656	540
	18.6667	417
	18.6773	310
	18.688	208
	18.6987	127
	18.7093	66
	18.72	22
	18.7307	-3
	18.7413	-28
	18.752	-48
	18.7627	-64
	18.7733	-59
	18.784	-56
	18.7947	-47
	18.8053	-35
	18.816	-10
	18.8267	15
	18.8373	57
	18.848	76
	18.8587	85
	18.8693	92
	18.88	98
	18.8907	84
	18.9013	58
	18.912	33
	18.9227	11
	18.9333	-26
	18.944	-49
	18.9547	-79
	18.9653	-103
	18.976	-124
	18.9867	-136
	18.9973	-154
	19.008	-156
	19.0187	-173
	19.0293	-175
	19.04	-189
	19.0507	-188
	19.0613	-179
	19.072	-178
	19.0827	-176
	19.0933	-174
	19.104	-170
	19.1147	-161
	19.1253	-165
	19.136	-162
	19.1467	-150
	19.1573	-130
	19.168	-107
	19.1787	-46
	19.1893	47
	19.2	195
	19.2107	418
	19.2213	701
	19.232	1038
	19.2427	1398
	19.2533	1761
	19.264	2069
	19.2747	2291
	19.2853	2407
	19.296	2381
	19.3067	2266
	19.3173	2046
	19.328	1776
	19.3387	1491
	19.3493	1218
	19.36	971
	19.3707	748
	19.3813	570
	19.392	429
	19.4027	319
	19.4133	246
	19.424	181
	19.4347	106
	19.4453	61
	19.456	5
	19.4667	-53
	19.4773	-98
	19.488	-140
	19.4987	-170
	19.5093	-178
	19.52	-185
	19.5307	-149
	19.5413	-65
	19.552	78
	19.5627	317
	19.5733	681
	19.584	1195
	19.5947	1871
	19.6053	2699
	19.616	3622
	19.6267	4557
	19.6373	5398
	19.648	6053
	19.6587	6439
	19.6693	6489
	19.68	6228
	19.6907	5682
	19.7013	4930
	19.712	4072
	19.7227	3211
	19.7333	2412
	19.744	1716
	19.7547	1157
	19.7653	731
	19.776	423
	19.7867	205
	19.7973	48
	19.808	-53
	19.8187	-125
	19.8293	-163
	19.84	-195
	19.8507	-216
	19.8613	-244
	19.872	-265
	19.8827	-278
	19.8933	-292
	19.904	-306
	19.9147	-314
	19.9253	-328
	19.936	-338
	19.9467	-346
	19.9573	-354
	19.968	-363
	19.9787	-370
	19.9893	-377
	20	-383
	20.0107	-387
	20.0213	-400
	20.032	-403
	20.0427	-418
	20.0533	-421
	20.064	-422
	20.0747	-431
	20.0853	-425
	20.096	-427
	20.1067	-427
	20.1173	-426
	20.128	-434
	20.1387	-432
	20.1493	-442
	20.16	-444
	20.1707	-443
	20.1813	-456
	20.192	-465
	20.2027	-469
	20.2133	-468
	20.224	-471
	20.2347	-476
	20.2453	-489
	20.256	-490
	20.2667	-493
	20.2773	-488
	20.288	-496
	20.2987	-502
	20.3093	-506
	20.32	-504
	20.3307	-488
	20.3413	-485
	20.352	-475
	20.3627	-477
	20.3733	-465
	20.384	-454
	20.3947	-449
	20.4053	-444
	20.416	-438
	20.4267	-446
	20.4373	-453
	20.448	-461
	20.4587	-463
	20.4693	-472
	20.48	-485
	20.4907	-491
	20.5013	-499
	20.512	-508
	20.5227	-516
	20.5333	-528
	20.544	-525
	20.5547	-521
	20.5653	-522
	20.576	-527
	20.5867	-534
	20.5973	-532
	20.608	-533
	20.6187	-530
	20.6293	-539
	20.64	-544
	20.6507	-550
	20.6613	-551
	20.672	-556
	20.6827	-555
	20.6933	-556
	20.704	-564
	20.7147	-554
	20.7253	-553
	20.736	-550
	20.7467	-551
	20.7573	-555
	20.768	-567
	20.7787	-575
	20.7893	-581
	20.8	-582
	20.8107	-597
	20.8213	-605
	20.832	-612
	20.8427	-608
	20.8533	-621
	20.864	-617
	20.8747	-624
	20.8853	-623
	20.896	-627
	20.9067	-617
	20.9173	-606
	20.928	-583
	20.9387	-528
	20.9493	-447
	20.96	-337
	20.9707	-181
	20.9813	5
	20.992	218
	21.0027	448
	21.0133	673
	21.024	845
	21.0347	959
	21.0453	990
	21.056	937
	21.0667	802
	21.0773	628
	21.088	419
	21.0987	203
	21.1093	4
	21.12	-171
	21.1307	-317
	21.1413	-423
	21.152	-512
	21.1627	-568
	21.1733	-612
	21.184	-636
	21.1947	-643
	21.2053	-665
	21.216	-676
	21.2267	-680
	21.2373	-685
	21.248	-684
	21.2587	-686
	21.2693	-686
	21.28	-691
	21.2907	-706
	21.3013	-704
[truncated: 1,270 more rows]

[truncated: 1 more sheets: SI Fig13c]
